# Supplementary material for: Multimorbidity trajectories and their sex-specific impacts on risk of mortality and re-hospitalisation
Source: Sci Rep. 2026 Mar 7;16:12490. doi: 10.1038/s41598-026-41806-7 (PMC13087196; doi:10.1038/s41598-026-41806-7)
Supplement: Supplementary file 2 — Supplementary Information 2. [file 41598_2026_41806_MOESM2_ESM.xlsx]

## Sheet: 1. F Fast Slow Diagnoses
	More/less multimorbidity than expected at presentation	Code	Name	Median diagnosis order	Median time to diagnosis	Coordinate of deviation from line of best fit
	More	N80-N98	Noninflamm.Dis.Fem.Genit.	2	0	>2sd
	More	N60-N64	Dis.Breast	2	0	>2sd
	More	N70-N77	Inflamm.Dis.Fem.Pelvic.Org.	3	0.8	>2sd
	More	D10-D36	Beni.Neop.	2	0.5	>1sd
	More	C50-C50	Malig.Neopl.Breast	2	1	>1sd
	More	L60-L75	Dis.Skin.App.	2	1	>1sd
	More	I26-I28	Pulmon.Heart.Dis.Pulmon.Circ.	6	6.5	>1sd
	More	J90-J94	Oth.Dis.Pleura	7	7.7	>1sd
	More	J95-J99	Oth.Dis.Respir.Sys.	8	8.8	>1sd
	Less	F10-F19	Mental.Behav.Dis.Psycho.Subst.	4	8.7	<-2sd
	Less	G40-G47	Episod.Paroxy.Dis.	3	5.3	<-1sd
	Less	H30-H36	Dis.Chor.Retina	3	5.4	<-1sd
	Less	E10-E14	Diab.Mell.	3	6	<-1sd
	Less	H25-H28	Dis.Lens	3	6.3	<-1sd
	Less	H40-H42	Glaucoma	4	6.7	<-1sd
	Less	E70-E90	Metabolic.Dis.	4	6.9	<-1sd
	Less	H90-H95	Oth.Dis.Ear	4	6.9	<-1sd
	Less	F30-F39	Mood [Affective] Dis.	4	7.4	<-1sd
	Less	F40-F48	Neurot.Stress.Somato.Dis.	5	8.7	<-1sd
	Less	E65-E68	Obesity.Oth.Hyperalim.	5	8.9	<-1sd
	Supplementary Table 1. The classification of ICD10 block diagnoses in females as exhibiting more or less multimorbidity at presentation than expected for the given time since the start of patient records. Determination is based on whether they appear earlier-in-order/later-in-time or later-in-order/earlier-in-time than expected. Here, we indicate whether blocks appear 1 or 2 standard deviations f…

## Sheet: 2. M Fast Slow Diagnoses
	More/less multimorbidity than expected at presentation	Code	Name	Median diagnosis order	Median time to diagnosis	Coordinate of deviation from line of best fit
	More	L60-L75	Dis.Skin.App.	2	0	>2sd
	More	J30-J39	Oth.Dis.Upper.Respir.	2	0.3	>1sd
	More	N20-N23	Urolithiasis	2	0.9	>1sd
	More	K40-K46	Hernia	3	1.5	>1sd
	More	M20-M25	Oth.Joint.Dis.	3	1.8	>1sd
	More	I20-I25	Isch.Heart.Dis.	3	1.8	>1sd
	More	K20-K31	Dis.Oeso.Stom.Duod.	3	1.9	>1sd
	More	K50-K52	Noninfect.Enterit.Colit.	3	2.3	>1sd
	More	L00-L08	Infect.Skin.Subcut.Tiss.	4	3.2	>1sd
	Less	F10-F19	Mental.Behav.Dis.Psycho.Subst.	3	5.8	<-2sd
	Less	E65-E68	Obesity.Oth.Hyperalim.	5	7.9	<-2sd
	Less	A00-A09	Intest.Infect.Dis.	5	7.9	<-2sd
	Less	E10-E14	Diab.Mell.	2	3.8	<-1sd
	Less	H25-H28	Dis.Lens	3	5.4	<-1sd
	Less	E00-E07	Dis.Thyroid.Gla.	3	5.4	<-1sd
	Less	H53-H54	Vis.Disturb.Blind.	4	5.7	<-1sd
	Less	F30-F39	Mood [Affective] Dis.	4	6.1	<-1sd
	Less	M45-M49	Spondylopathies	5	6.8	<-1sd
	Less	F40-F48	Neurot.Stress.Somato.Dis.	5	6.9	<-1sd
	Less	D50-D53	Nutrition.Anaem.	5	7.6	<-1sd
	Supplementary Table 1. The classification of ICD10 block diagnoses in males as exhibiting more or less multimorbidity at presentation than expected for the given time since the start of patient records. Determination is based on whether they appear earlier-in-order/later-in-time or later-in-order/earlier-in-time than expected. Here, we indicate whether blocks appear 1 or 2 standard deviations fro…

## Sheet: 3. Cluster sex sizes
Sex	Cluster	Size at Time 1	Size at Time 2	Size at Time 3	Size at Time 4	Cumulative size
Female	1	206	2527	5685	10815	42776								Sex	Cluster	Cluster name	Size at T1	Size at T2	Size at T3	Size at T4	Total size
Female	2	140476	107083	77348	55798	652550								Female	1	Cardiometabolic	6196	8356	8099	6165	28816
Female	3	10043	23758	33117	37256	185755								Female	2	Low morbidity	137807	95717	52440	27242	313206
Female	4	5715	8776	12229	15355	77959								Female	3	Eye	5723	6693	6208	4955	23579
Female	5	5843	10513	14437	16792	138950								Female	4	Musculoskeletal	6643	13548	16156	13561	49908
Female	6	5993	15619	25460	32260	132526								Female	5	Digestive	11337	20834	20966	15941	69078
Male	1	284	3192	7090	12977	42776								Female	6	Complex, high morbidity	570	2200	3354	3754	9878
Male	2	106703	76537	52282	36323	652550								Male	1	Cardiometabolic	12972	17054	15408	10567	56001
Male	3	9151	19531	25462	27437	185755								Male	2	Low morbidity	104250	67498	33419	15783	220950
Male	4	5545	8000	10286	12053	77959								Male	3	Eye	5555	6519	5447	3813	21334
Male	5	12401	20823	27506	30635	138950								Male	4	Musculoskeletal	5657	9809	10223	7867	33556
Male	6	5269	11270	16727	19928	132526								Male	5	Digestive	10142	16735	15130	10722	52729
														Male	6	Complex, high morbidity	777	2652	3867	3653	10949

## Sheet: 4. Cluster diagnosis prevalence
	Cluster	Cluster name	ICD10 code	Diagnosis	Frequency of cluster members with disease
	1	Cardiometabolic	I10-I15	Hypertensive diseases	0.719
	1	Cardiometabolic	E70-E90	Metabolic disorders	0.579
	1	Cardiometabolic	I20-I25	Ischaemic heart diseases	0.554
	1	Cardiometabolic	I30-I52	Other forms of heart disease	0.323
	1	Cardiometabolic	E10-E14	Diabetes mellitus	0.243
	1	Cardiometabolic	K20-K31	Diseases of oesophagus, stomach and duodenum	0.17
	3	Eye	H25-H28	Disorders of lens	0.641
	3	Eye	H30-H36	Disorders of choroid and retina	0.313
	3	Eye	I10-I15	Hypertensive diseases	0.282
	3	Eye	H40-H42	Glaucoma	0.17
	4	Musculoskeletal	M15-M19	Arthrosis	0.536
	4	Musculoskeletal	M20-M25	Other joint disorders	0.507
	4	Musculoskeletal	M70-M79	Other soft tissue disorders	0.279
	4	Musculoskeletal	M50-M54	Other dorsopathies	0.276
	4	Musculoskeletal	I10-I15	Hypertensive diseases	0.261
	4	Musculoskeletal	G50-G59	Nerve, nerve root and plexus disorders	0.232
	4	Musculoskeletal	M45-M49	Spondylopathies	0.187
	4	Musculoskeletal	M05-M14	Inflammatory polyarthropathies	0.175
	4	Musculoskeletal	K55-K64	Other diseases of intestines	0.156
	4	Musculoskeletal	K20-K31	Diseases of oesophagus, stomach and duodenum	0.153
	5	Digestive	K20-K31	Diseases of oesophagus, stomach and duodenum	0.577
	5	Digestive	K55-K64	Other diseases of intestines	0.41
	5	Digestive	K40-K46	Hernia	0.404
	5	Digestive	I80-I89	Diseases of veins, lymphatic vessels and lymph nodes, not elsewhere classified	0.185
	5	Digestive	D10-D36	Benign neoplasms	0.183
	5	Digestive	K50-K52	Noninfective enteritis and colitis	0.177
	6	Complex, high morbidity	I10-I15	Hypertensive diseases	0.491
	6	Complex, high morbidity	E70-E90	Metabolic disorders	0.391
	6	Complex, high morbidity	K55-K64	Other diseases of intestines	0.383
	6	Complex, high morbidity	J09-J18	Influenza and pneumonia	0.343
	6	Complex, high morbidity	K20-K31	Diseases of oesophagus, stomach and duodenum	0.321
	6	Complex, high morbidity	I30-I52	Other forms of heart disease	0.312
	6	Complex, high morbidity	J40-J47	Chronic lower respiratory diseases	0.305
	6	Complex, high morbidity	J90-J94	Other diseases of pleura	0.274
	6	Complex, high morbidity	B95-B98	Bacterial, viral and other infectious agents	0.263
	6	Complex, high morbidity	N30-N39	Other diseases of urinary system	0.253
	6	Complex, high morbidity	J95-J99	Other diseases of the respiratory system	0.248
	6	Complex, high morbidity	A30-A49	Other bacterial diseases	0.243
	6	Complex, high morbidity	N17-N19	Renal failure	0.241
	6	Complex, high morbidity	I20-I25	Ischaemic heart diseases	0.238
	6	Complex, high morbidity	K40-K46	Hernia	0.22
	6	Complex, high morbidity	J20-J22	Other acute lower respiratory infections	0.202
	6	Complex, high morbidity	D60-D64	Aplastic and other anaemias	0.195
	6	Complex, high morbidity	K50-K52	Noninfective enteritis and colitis	0.195
	6	Complex, high morbidity	I80-I89	Diseases of veins, lymphatic vessels and lymph nodes, not elsewhere classified	0.188
	6	Complex, high morbidity	M15-M19	Arthrosis	0.182
	6	Complex, high morbidity	E10-E14	Diabetes mellitus	0.179
	6	Complex, high morbidity	D10-D36	Benign neoplasms	0.171
	6	Complex, high morbidity	D70-D77	Other diseases of blood and blood-forming organs	0.167
	6	Complex, high morbidity	M05-M14	Inflammatory polyarthropathies	0.151
	6	Complex, high morbidity	M70-M79	Other soft tissue disorders	0.151

## Sheet: 5. Cluster Definitions
	Cluster	Reason for cluster name	Name
	1	5 out of 6 ICD10 blocks with greater than 15% prevalence are from the Diseases of the circulatory system (I00-I99) and Endocrine, nutritional and metabolic diseases (E00-E89) chapters	Cardiometabolic
	2	0 ICD10 blocks with greater than 15% prevalence	Low morbidity
	3	3 out of 4 ICD10 blocks with greater than 15% prevalence are from the Diseases of the eye and adnexa (H00-H59) ICD10 chapter	Eye
	4	6 out of 10 ICD10 blocks with greater than 15% prevalence are from the Diseases of the musculoskeletal system and connective tissue (M00-M99) chapter	Musculoskeletal
	5	4 out of 6 ICD10 blocks with greater than 15% prevalence are from the Diseases of the digestive system (K) ICD10 chapter	Digestive
	6	24 ICD10 blocks with greater than 15% prevalence from more than 5 ICD10 chapters	Complex, high morbidity

## Sheet: 6. F morb mort risk
Presenting diagnosis	Term	Estimate	Std.error	Statistic	P-value	Time window (years)	Number of individuals with presenting diagnosis	Adjusted p-value
A00-A09	(Intercept)	17.6579	0.706287	25.0011	5.95145e-138	1	8790	1.40454e-135
A00-A09	age	-0.0823827	0.00948254	-8.68783	3.69414e-18	1	8790	3.2139e-16
G90-G99	morb	-0.117225	0.0235939	-4.96842	6.75009e-07	1	3203	1.89003e-05
A00-A09	Log(scale)	1.1376	0.0353393	32.1907	2.38497e-227	1	8790	6.24863e-225
A30-A49	(Intercept)	16.8031	0.65607	25.6117	1.12925e-144	1	3798	2.73278e-142
A30-A49	age	-0.109035	0.00993354	-10.9764	4.96162e-28	1	3798	6.10279e-26
J90-J94	morb	-0.128214	0.0115649	-11.0865	1.45946e-28	1	4298	1.80973e-26
A30-A49	Log(scale)	1.19913	0.0279213	42.9468	0	1	3798	0
B95-B98	(Intercept)	17.7324	0.596799	29.7126	5.28444e-194	1	10210	1.36338e-191
B95-B98	age	-0.0877062	0.0081287	-10.7897	3.85027e-27	1	10210	4.58182e-25
C76-C80	morb	-0.141027	0.00831469	-16.9611	1.59271e-64	1	8595	2.96244e-62
B95-B98	Log(scale)	1.11097	0.0318757	34.853	3.83007e-266	1	10210	1.03795e-263
C15-C26	(Intercept)	12.7873	0.48718	26.2476	7.61221e-152	1	4054	1.88022e-149
C15-C26	age	-0.0638558	0.00738419	-8.64763	5.25788e-18	1	4054	4.36404e-16
D37-D48	morb	-0.155005	0.0195317	-7.93607	2.08687e-15	1	3109	1.43994e-13
C15-C26	Log(scale)	0.808424	0.0303562	26.6313	2.94916e-156	1	4054	7.31392e-154
C43-C44	(Intercept)	15.5505	1.65223	9.41178	4.87794e-21	1	8830	5.02428e-19
C43-C44	age	-0.0284567	0.019003	-1.49749	0.134266	1	8830	0.268532
C15-C26	morb	-0.158024	0.0127862	-12.3589	4.35896e-35	1	4054	6.05896e-33
C43-C44	Log(scale)	1.00513	0.122716	8.19069	2.59733e-16	1	8830	1.89605e-14
C50-C50	(Intercept)	18.1428	1.27858	14.1898	1.06034e-45	1	13999	1.67534e-43
C50-C50	age	-0.0595083	0.0152996	-3.88954	0.000100434	1	13999	0.00170738
H53-H54	morb	-0.160817	0.0253943	-6.33281	2.40743e-10	1	3195	1.10742e-08
C50-C50	Log(scale)	1.15441	0.0773287	14.9286	2.14706e-50	1	13999	3.56411e-48
C51-C58	(Intercept)	16.074	0.943098	17.0439	3.88232e-65	1	3573	7.25995e-63
C51-C58	age	-0.0838184	0.0131486	-6.37468	1.8334e-10	1	3573	8.80034e-09
I26-I28	morb	-0.166508	0.0162674	-10.2357	1.37249e-24	1	3116	1.52346e-22
C51-C58	Log(scale)	0.930451	0.0562213	16.5498	1.60651e-61	1	3573	2.85959e-59
C76-C80	(Intercept)	13.6147	0.297555	45.7553	0	1	8595	0
C76-C80	age	-0.0865361	0.00461714	-18.7424	2.23403e-78	1	8595	4.51273e-76
J95-J99	morb	-0.168988	0.0155196	-10.8887	1.30531e-27	1	4194	1.57942e-25
C76-C80	Log(scale)	0.828398	0.0176497	46.9356	0	1	8595	0
D00-D09	(Intercept)	18.5701	3.41827	5.43259	5.55423e-08	1	5019	1.8329e-06
D00-D09	age	-0.0668785	0.0356345	-1.87679	0.0605468	1	5019	0.18164
F10-F19	morb	-0.172835	0.0234436	-7.37237	1.67627e-13	1	9673	9.55472e-12
D00-D09	Log(scale)	0.997745	0.222841	4.47739	7.556e-06	1	5019	0.00015112
D10-D36	(Intercept)	23.0165	1.54008	14.9451	1.67755e-50	1	39641	2.81828e-48
D10-D36	age	-0.103831	0.0163027	-6.36893	1.90348e-10	1	39641	8.94634e-09
D60-D64	morb	-0.173068	0.0115848	-14.9392	1.83257e-50	1	11272	3.06039e-48
D10-D36	Log(scale)	1.26431	0.0746093	16.9457	2.06953e-64	1	39641	3.82863e-62
D37-D48	(Intercept)	17.561	1.05589	16.6314	4.12909e-62	1	3109	7.39107e-60
D37-D48	age	-0.109176	0.0143833	-7.59052	3.18625e-14	1	3109	2.00734e-12
D50-D53	morb	-0.173208	0.019994	-8.66301	4.59454e-18	1	8692	3.90536e-16
D37-D48	Log(scale)	0.963974	0.0590534	16.3238	6.68834e-60	1	3109	1.17046e-57
D50-D53	(Intercept)	20.3846	1.20355	16.9371	2.39685e-64	1	8692	4.4102e-62
D50-D53	age	-0.108633	0.0146834	-7.39833	1.37907e-13	1	8692	7.99858e-12
A30-A49	morb	-0.173642	0.0137774	-12.6034	2.02277e-36	1	3798	2.87233e-34
D50-D53	Log(scale)	1.16823	0.0612379	19.0769	3.92685e-81	1	8692	7.9715e-79
D60-D64	(Intercept)	17.2996	0.517578	33.4242	6.10751e-245	1	11272	1.6246e-242
D60-D64	age	-0.0967507	0.00721843	-13.4033	5.78348e-41	1	11272	8.67522e-39
H30-H36	morb	-0.175832	0.0303569	-5.79214	6.94941e-09	1	5542	2.71027e-07
D60-D64	Log(scale)	1.08662	0.0289645	37.5154	5.17178e-308	1	11272	1.42741e-305
D70-D77	(Intercept)	14.642	0.605498	24.1817	3.46687e-129	1	3912	8.04313e-127
D70-D77	age	-0.0706539	0.0090574	-7.80068	6.15747e-15	1	3912	4.12551e-13
M45-M49	morb	-0.179832	0.0203727	-8.82713	1.07399e-18	1	10672	9.55851e-17
D70-D77	Log(scale)	0.981863	0.0356069	27.5751	2.21567e-167	1	3912	5.56133e-165
E00-E07	(Intercept)	23.9904	1.21767	19.702	2.07316e-86	1	20290	4.33291e-84
E00-E07	age	-0.12206	0.0146007	-8.35986	6.27943e-17	1	20290	4.89795e-15
I60-I69	morb	-0.182592	0.025402	-7.18808	6.57104e-13	1	5107	3.54836e-11
E00-E07	Log(scale)	1.40291	0.0495105	28.3356	1.2601e-176	1	20290	3.18806e-174
E10-E14	(Intercept)	24.3525	1.36667	17.8189	5.0377e-71	1	12501	9.72276e-69
E10-E14	age	-0.141975	0.0167971	-8.45237	2.85453e-17	1	12501	2.28362e-15
H25-H28	morb	-0.184286	0.0199879	-9.21986	2.97477e-20	1	19151	2.94502e-18
E10-E14	Log(scale)	1.37053	0.0527214	25.9958	5.52948e-149	1	12501	1.35472e-146
E65-E68	(Intercept)	21.1379	1.48276	14.2557	4.13082e-46	1	10795	6.60932e-44
E65-E68	age	-0.078405	0.0171977	-4.55903	5.13897e-06	1	10795	0.000113057
N10-N16	morb	-0.187462	0.018203	-10.2985	7.16056e-25	1	2894	8.09143e-23
E65-E68	Log(scale)	1.34763	0.0706161	19.0839	3.43663e-81	1	10795	7.04508e-79
E70-E90	(Intercept)	22.1625	0.623782	35.5293	1.73308e-276	1	28817	4.71398e-274
E70-E90	age	-0.0998642	0.00820652	-12.1689	4.55269e-34	1	28817	6.14614e-32
J20-J22	morb	-0.188117	0.0158372	-11.8782	1.53702e-32	1	5744	2.0135e-30
E70-E90	Log(scale)	1.47941	0.0224833	65.8004	0	1	28817	0
F10-F19	(Intercept)	21.3513	1.11918	19.0776	3.87334e-81	1	9673	7.90162e-79
F10-F19	age	-0.113599	0.0140766	-8.07006	7.02648e-16	1	9673	4.9888e-14
G40-G47	morb	-0.19613	0.0240817	-8.14436	3.81279e-16	1	9830	2.74521e-14
F10-F19	Log(scale)	1.37662	0.0499359	27.5678	2.70829e-167	1	9673	6.77072e-165
F30-F39	(Intercept)	22.4464	1.10862	20.2472	3.76348e-91	1	12532	7.94094e-89
F30-F39	age	-0.12218	0.0137474	-8.88747	6.25137e-19	1	12532	5.68875e-17
D70-D77	morb	-0.199547	0.0155597	-12.8246	1.19427e-37	1	3912	1.73169e-35
F30-F39	Log(scale)	1.33808	0.0496654	26.9418	7.1106e-160	1	12532	1.77054e-157
F40-F48	(Intercept)	18.306	0.988919	18.5111	1.6799e-76	1	8246	3.35979e-74
F40-F48	age	-0.0711347	0.0124725	-5.70333	1.17489e-08	1	8246	4.46459e-07
F40-F48	morb	-0.204153	0.0206055	-9.9077	3.85398e-23	1	8246	4.12376e-21
F40-F48	Log(scale)	1.25481	0.052965	23.6913	4.43128e-124	1	8246	1.01476e-121
G40-G47	(Intercept)	22.1377	1.35557	16.3308	5.95502e-60	1	9830	1.04808e-57
G40-G47	age	-0.121807	0.0164144	-7.42074	1.16464e-13	1	9830	6.87137e-12
C51-C58	morb	-0.209929	0.0235505	-8.91397	4.92374e-19	1	3573	4.57908e-17
G40-G47	Log(scale)	1.2986	0.0631087	20.5773	4.38667e-94	1	9830	9.38747e-92
G50-G59	(Intercept)	23.3089	1.72073	13.5459	8.37521e-42	1	15844	1.28141e-39
G50-G59	age	-0.12131	0.0194694	-6.2308	4.6405e-10	1	15844	2.04182e-08
J09-J18	morb	-0.212177	0.0126781	-16.7357	7.20125e-63	1	7182	1.31063e-60
G50-G59	Log(scale)	1.26233	0.0787207	16.0355	7.2177e-58	1	15844	1.25588e-55
G90-G99	(Intercept)	22.2958	1.13429	19.6561	5.12428e-86	1	3203	1.06585e-83
G90-G99	age	-0.176867	0.01644	-10.7583	5.41424e-27	1	3203	6.3888e-25
M50-M54	morb	-0.213944	0.0179376	-11.9271	8.54536e-33	1	17115	1.13653e-30
G90-G99	Log(scale)	1.44429	0.0425333	33.9568	9.68154e-253	1	3203	2.60433e-250
H00-H06	(Intercept)	20.6446	2.73403	7.55097	4.32034e-14	1	7906	2.67861e-12
H00-H06	age	-0.0731612	0.0300523	-2.43446	0.0149139	1	7906	0.0745696
C43-C44	morb	-0.214952	0.037972	-5.6608	1.5067e-08	1	8830	5.57481e-07
H00-H06	Log(scale)	1.22594	0.144817	8.46542	2.55241e-17	1	7906	2.06745e-15
H25-H28	(Intercept)	15.7672	1.23807	12.7353	3.76589e-37	1	19151	5.42289e-35
H25-H28	age	-0.0385278	0.0146778	-2.6249	0.00866746	1	19151	0.0606722
F30-F39	morb	-0.216252	0.0210545	-10.2711	9.51423e-25	1	12532	1.06559e-22
H25-H28	Log(scale)	0.889176	0.0818331	10.8657	1.67881e-27	1	19151	2.01458e-25
H30-H36	(Intercept)	20.2727	2.25451	8.99204	2.42675e-19	1	5542	2.28114e-17
H30-H36	age	-0.103504	0.0269203	-3.84483	0.000120634	1	5542	0.00193015
A00-A09	morb	-0.218334	0.013309	-16.405	1.75992e-60	1	8790	3.11505e-58
H30-H36	Log(scale)	1.01105	0.113767	8.88704	6.27565e-19	1	5542	5.68875e-17
H40-H42	(Intercept)	21.5552	2.6303	8.19498	2.50626e-16	1	3840	1.85464e-14
H40-H42	age	-0.109854	0.0321923	-3.41242	0.000643887	1	3840	0.00643887
M40-M43	morb	-0.22044	0.0403204	-5.4672	4.57204e-08	1	3129	1.55449e-06
H40-H42	Log(scale)	1.16122	0.112503	10.3217	5.62322e-25	1	3840	6.46671e-23
H53-H54	(Intercept)	16.3898	1.30004	12.6072	1.92788e-36	1	3195	2.75687e-34
H53-H54	age	-0.0621531	0.016501	-3.76663	0.000165465	1	3195	0.00231651
K70-K77	morb	-0.221065	0.0243265	-9.08738	1.01453e-19	1	3875	9.84096e-18
H53-H54	Log(scale)	1.1078	0.0817709	13.5476	8.18819e-42	1	3195	1.26098e-39
H90-H95	(Intercept)	20.2528	1.98054	10.2259	1.51781e-24	1	3597	1.66959e-22
H90-H95	age	-0.0887993	0.0244254	-3.63554	0.000277404	1	3597	0.00360625
H40-H42	morb	-0.225146	0.0384588	-5.85422	4.79243e-09	1	3840	1.91697e-07
H90-H95	Log(scale)	1.24237	0.0945041	13.1463	1.7882e-39	1	3597	2.64654e-37
I10-I15	(Intercept)	28.574	1.03483	27.6123	7.9265e-168	1	53141	1.99748e-165
I10-I15	age	-0.163677	0.0122028	-13.4131	5.06825e-41	1	53141	7.65306e-39
D00-D09	morb	-0.225952	0.0687979	-3.28429	0.00102241	1	5019	0.00817927
I10-I15	Log(scale)	1.55942	0.0333529	46.7552	0	1	53141	0
I20-I25	(Intercept)	31.2838	1.82456	17.1459	6.74271e-66	1	14361	1.27437e-63
I20-I25	age	-0.190861	0.0222891	-8.56298	1.09989e-17	1	14361	9.01911e-16
N17-N19	morb	-0.231138	0.0157844	-14.6434	1.48434e-48	1	7023	2.41947e-46
I20-I25	Log(scale)	1.6495	0.0506912	32.5401	2.88868e-232	1	14361	7.59723e-230
I26-I28	(Intercept)	15.2001	0.734921	20.6826	4.96577e-95	1	3116	1.07261e-92
I26-I28	age	-0.0813201	0.0108855	-7.47048	7.99004e-14	1	3116	4.87392e-12
E10-E14	morb	-0.234014	0.0248126	-9.43128	4.0511e-21	1	12501	4.21315e-19
I26-I28	Log(scale)	1.15129	0.0351883	32.718	8.65727e-235	1	3116	2.28552e-232
I30-I52	(Intercept)	22.7856	0.892521	25.5295	9.28079e-144	1	16652	2.21811e-141
I30-I52	age	-0.08766	0.0119549	-7.33256	2.25795e-13	1	16652	1.24187e-11
E65-E68	morb	-0.23486	0.0279164	-8.41297	3.99755e-17	1	10795	3.15807e-15
I30-I52	Log(scale)	1.65286	0.0283309	58.3411	0	1	16652	0
I60-I69	(Intercept)	25.3673	1.39787	18.1471	1.35383e-73	1	5107	2.68059e-71
I60-I69	age	-0.169701	0.0193158	-8.78559	1.55541e-18	1	5107	1.36876e-16
B95-B98	morb	-0.235648	0.013022	-18.0962	3.41517e-73	1	10210	6.72788e-71
I60-I69	Log(scale)	1.71594	0.0397874	43.1277	0	1	5107	0
I70-I79	(Intercept)	23.1841	1.70898	13.566	6.36722e-42	1	4453	9.86919e-40
I70-I79	age	-0.124119	0.0219847	-5.64569	1.6452e-08	1	4453	5.92271e-07
H90-H95	morb	-0.237997	0.0369455	-6.44183	1.18045e-10	1	3597	5.78419e-09
I70-I79	Log(scale)	1.41884	0.0638652	22.2162	2.39406e-109	1	4453	5.43451e-107
I80-I89	(Intercept)	21.456	0.833881	25.7303	5.35091e-146	1	28202	1.30027e-143
I80-I89	age	-0.0918158	0.0101546	-9.04179	1.5413e-19	1	28202	1.47965e-17
M80-M85	morb	-0.242661	0.0197129	-12.3098	8.02263e-35	1	10982	1.0991e-32
I80-I89	Log(scale)	1.31843	0.038864	33.9243	2.92281e-252	1	28202	7.83314e-250
I95-I99	(Intercept)	18.6487	1.05136	17.7377	2.14619e-70	1	4390	4.12068e-68
I95-I99	age	-0.0735094	0.0148501	-4.95009	7.41794e-07	1	4390	2.00284e-05
K80-K87	morb	-0.24362	0.0166271	-14.652	1.30827e-48	1	16896	2.14556e-46
I95-I99	Log(scale)	1.45195	0.0395163	36.743	1.5032e-295	1	4390	4.13381e-293
J09-J18	(Intercept)	18.0964	0.626973	28.8632	3.46173e-183	1	7182	8.79279e-181
J09-J18	age	-0.105592	0.00916753	-11.518	1.07037e-30	1	7182	1.37007e-28
K20-K31	morb	-0.250093	0.0148576	-16.8326	1.40699e-63	1	48516	2.57479e-61
J09-J18	Log(scale)	1.34413	0.0244604	54.9514	0	1	7182	0
J20-J22	(Intercept)	18.416	0.759783	24.2385	8.7388e-130	1	5744	2.03614e-127
J20-J22	age	-0.107769	0.0106066	-10.1605	2.97528e-24	1	5744	3.21331e-22
M70-M79	morb	-0.250727	0.0191455	-13.0959	3.47443e-39	1	21668	5.10741e-37
J20-J22	Log(scale)	1.20295	0.0364291	33.0215	3.989e-239	1	5744	1.05709e-236
J30-J39	(Intercept)	23.1688	2.27454	10.1862	2.28604e-24	1	8919	2.49178e-22
J30-J39	age	-0.120685	0.0254561	-4.74092	2.12745e-06	1	8919	4.89314e-05
K40-K46	morb	-0.251085	0.0212978	-11.7892	4.43649e-32	1	27304	5.76743e-30
J30-J39	Log(scale)	1.27862	0.106847	11.9668	5.30043e-33	1	8919	7.10258e-31
J40-J47	(Intercept)	26.4898	1.14885	23.0577	1.23157e-117	1	27675	2.80799e-115
J40-J47	age	-0.15273	0.0136789	-11.1654	6.02329e-29	1	27675	7.58934e-27
G50-G59	morb	-0.252382	0.0307879	-8.19743	2.45572e-16	1	15844	1.84179e-14
J40-J47	Log(scale)	1.45604	0.0421856	34.5152	4.74515e-261	1	27675	1.28119e-258
J90-J94	(Intercept)	12.471	0.483528	25.7917	1.09824e-146	1	4298	2.67972e-144
J90-J94	age	-0.0569177	0.00747449	-7.61493	2.63832e-14	1	4298	1.68853e-12
M65-M68	morb	-0.255218	0.0759494	-3.36037	0.000778382	1	7873	0.00700543
J90-J94	Log(scale)	1.07298	0.0253906	42.2592	0	1	4298	0
J95-J99	(Intercept)	17.0464	0.800951	21.2827	1.64078e-100	1	4194	3.67535e-98
J95-J99	age	-0.0966319	0.0117196	-8.24533	1.64702e-16	1	4194	1.2682e-14
L00-L08	morb	-0.255985	0.0205087	-12.4818	9.38866e-36	1	6669	1.3238e-33
J95-J99	Log(scale)	1.36984	0.0298313	45.9197	0	1	4194	0
K00-K14	(Intercept)	20.2569	1.26346	16.0328	7.53572e-58	1	12487	1.30368e-55
K00-K14	age	-0.104385	0.0150416	-6.93977	3.92746e-12	1	12487	2.04228e-10
H00-H06	morb	-0.25891	0.0529272	-4.8918	9.9916e-07	1	7906	2.59782e-05
K00-K14	Log(scale)	1.05878	0.0678211	15.6114	6.09296e-55	1	12487	1.04799e-52
K20-K31	(Intercept)	22.7923	0.785102	29.031	2.67254e-185	1	48516	6.81497e-183
K20-K31	age	-0.128365	0.00929142	-13.8154	2.05772e-43	1	48516	3.21005e-41
J30-J39	morb	-0.259033	0.0420394	-6.16168	7.19788e-10	1	8919	3.09509e-08
K20-K31	Log(scale)	1.217	0.0358836	33.9151	3.9964e-252	1	48516	1.06704e-249
K40-K46	(Intercept)	23.9376	1.28321	18.6545	1.16088e-77	1	27304	2.33337e-75
K40-K46	age	-0.133948	0.0148359	-9.02862	1.73844e-19	1	27304	1.65152e-17
K00-K14	morb	-0.264228	0.0237196	-11.1397	8.04266e-29	1	12487	1.00533e-26
K40-K46	Log(scale)	1.22334	0.0552594	22.1382	1.35549e-108	1	27304	3.06341e-106
K50-K52	(Intercept)	21.0932	1.02432	20.5925	3.20585e-94	1	14930	6.89259e-92
K50-K52	age	-0.100905	0.0127715	-7.90079	2.77149e-15	1	14930	1.88461e-13
I70-I79	morb	-0.266878	0.0292274	-9.13108	6.78217e-20	1	4453	6.64653e-18
K50-K52	Log(scale)	1.24902	0.0489103	25.5369	7.67523e-144	1	14930	1.84206e-141
K55-K64	(Intercept)	21.3789	0.59506	35.9273	1.1469e-282	1	51584	3.13105e-280
K55-K64	age	-0.0901934	0.00729786	-12.3589	4.36151e-35	1	51584	6.05896e-33
M05-M14	morb	-0.268291	0.024481	-10.9592	6.00577e-28	1	16892	7.32704e-26
K55-K64	Log(scale)	1.33278	0.0271907	49.0161	0	1	51584	0
K65-K67	(Intercept)	24.0364	1.84941	12.9968	1.27587e-38	1	3587	1.86277e-36
K65-K67	age	-0.132665	0.0237362	-5.58915	2.28188e-08	1	3587	7.98658e-07
C50-C50	morb	-0.27653	0.0335945	-8.23141	1.85016e-16	1	13999	1.40612e-14
K65-K67	Log(scale)	1.49566	0.071393	20.9497	1.88669e-97	1	3587	4.15071e-95
K70-K77	(Intercept)	20.5654	1.20354	17.0874	1.84146e-65	1	3875	3.46195e-63
K70-K77	age	-0.116502	0.0165987	-7.0187	2.23938e-12	1	3875	1.18687e-10
N70-N77	morb	-0.277144	0.0415377	-6.67212	2.52134e-11	1	8067	1.28588e-09
K70-K77	Log(scale)	1.40872	0.0480329	29.3283	4.52462e-189	1	3875	1.1583e-186
K80-K87	(Intercept)	22.3727	0.903346	24.7664	2.06243e-135	1	16896	4.8467e-133
K80-K87	age	-0.141235	0.0115342	-12.2449	1.7886e-34	1	16896	2.43249e-32
M15-M19	morb	-0.279815	0.019696	-14.2067	8.32592e-46	1	37504	1.32382e-43
K80-K87	Log(scale)	1.20531	0.0406599	29.6437	4.08498e-193	1	16896	1.04984e-190
K90-K93	(Intercept)	22.3369	1.07083	20.8594	1.25241e-96	1	9801	2.74278e-94
K90-K93	age	-0.111407	0.0138164	-8.06343	7.41842e-16	1	9801	5.19289e-14
N30-N39	morb	-0.281867	0.0133626	-21.0938	9.06804e-99	1	23072	2.0131e-96
K90-K93	Log(scale)	1.39888	0.0434779	32.1746	4.0026e-227	1	9801	1.04468e-224
L00-L08	(Intercept)	20.5995	1.15155	17.8885	1.44943e-71	1	6669	2.84089e-69
L00-L08	age	-0.11509	0.0147828	-7.78537	6.95083e-15	1	6669	4.58755e-13
D10-D36	morb	-0.28506	0.0296318	-9.62007	6.57896e-22	1	39641	6.97369e-20
L00-L08	Log(scale)	1.13402	0.0544196	20.8386	1.93614e-96	1	6669	4.22079e-94
L60-L75	(Intercept)	23.6734	4.54626	5.20722	1.91688e-07	1	7115	5.94233e-06
L60-L75	age	-0.0968782	0.0472666	-2.04961	0.0404023	1	7115	0.161609
K65-K67	morb	-0.288472	0.0391313	-7.37189	1.68226e-13	1	3587	9.55472e-12
L60-L75	Log(scale)	1.27069	0.210166	6.04611	1.48387e-09	1	7115	6.23226e-08
L80-L99	(Intercept)	26.8636	1.29331	20.7712	7.88233e-96	1	12922	1.71047e-93
L80-L99	age	-0.171425	0.0164028	-10.451	1.45038e-25	1	12922	1.68245e-23
I95-I99	morb	-0.289933	0.0214278	-13.5307	1.03061e-41	1	4390	1.56653e-39
L80-L99	Log(scale)	1.37659	0.0436548	31.5335	3.01509e-218	1	12922	7.83923e-216
M05-M14	(Intercept)	22.5776	1.35263	16.6916	1.5076e-62	1	16892	2.72875e-60
M05-M14	age	-0.0931925	0.0158658	-5.8738	4.25907e-09	1	16892	1.74622e-07
E00-E07	morb	-0.303458	0.0255418	-11.8808	1.48888e-32	1	20290	1.96532e-30
M05-M14	Log(scale)	1.37743	0.0570794	24.1319	1.15697e-128	1	16892	2.67261e-126
M15-M19	(Intercept)	23.1963	1.13262	20.4802	3.23511e-93	1	37504	6.89079e-91
M15-M19	age	-0.114842	0.0129064	-8.89806	5.68289e-19	1	37504	5.22826e-17
N60-N64	morb	-0.318864	0.0639262	-4.98801	6.10054e-07	1	6759	1.83016e-05
M15-M19	Log(scale)	1.22023	0.0496105	24.5962	1.38709e-133	1	37504	3.24578e-131
M20-M25	(Intercept)	22.5179	1.48923	15.1205	1.18728e-51	1	29308	2.01838e-49
M20-M25	age	-0.0885382	0.0164987	-5.36636	8.03402e-08	1	29308	2.57089e-06
K90-K93	morb	-0.322522	0.0216596	-14.8905	3.80154e-50	1	9801	6.27254e-48
M20-M25	Log(scale)	1.27085	0.0693284	18.3309	4.68902e-75	1	29308	9.33115e-73
M40-M43	(Intercept)	23.5021	2.70571	8.68611	3.75076e-18	1	3129	3.22565e-16
M40-M43	age	-0.121476	0.0334594	-3.63053	0.000282839	1	3129	0.00360625
J40-J47	morb	-0.323949	0.0230641	-14.0456	8.1981e-45	1	27675	1.2871e-42
M40-M43	Log(scale)	1.36324	0.102943	13.2426	4.97841e-40	1	3129	7.41783e-38
M45-M49	(Intercept)	20.481	1.22951	16.6579	2.65161e-62	1	10672	4.7729e-60
M45-M49	age	-0.100909	0.0151408	-6.66469	2.65224e-11	1	10672	1.32612e-09
I10-I15	morb	-0.327299	0.0216524	-15.116	1.26995e-51	1	53141	2.14622e-49
M45-M49	Log(scale)	1.19726	0.0589981	20.2933	1.47493e-91	1	10672	3.12686e-89
M50-M54	(Intercept)	20.3929	0.929605	21.9372	1.14798e-106	1	17115	2.58295e-104
M50-M54	age	-0.104132	0.0112774	-9.23371	2.61413e-20	1	17115	2.61413e-18
M20-M25	morb	-0.32991	0.0283446	-11.6393	2.60246e-31	1	29308	3.35717e-29
M50-M54	Log(scale)	1.17516	0.0487221	24.1197	1.5532e-128	1	17115	3.57235e-126
M65-M68	(Intercept)	19.6029	4.35694	4.49924	6.81978e-06	1	7873	0.000143215
M65-M68	age	-0.0582567	0.0417713	-1.39466	0.163119	1	7873	0.268532
K50-K52	morb	-0.338911	0.0236178	-14.3498	1.06854e-46	1	14930	1.72035e-44
M65-M68	Log(scale)	1.01394	0.264091	3.83937	0.000123352	1	7873	0.00193015
M70-M79	(Intercept)	21.4891	1.01263	21.2211	6.10303e-100	1	21668	1.36097e-97
M70-M79	age	-0.104112	0.0120217	-8.66032	4.70422e-18	1	21668	3.95155e-16
L60-L75	morb	-0.348566	0.0862245	-4.04254	5.28756e-05	1	7115	0.000983156
M70-M79	Log(scale)	1.25265	0.049114	25.5051	1.73216e-143	1	21668	4.12253e-141
M80-M85	(Intercept)	18.8158	1.06517	17.6646	7.85582e-70	1	10982	1.50046e-67
M80-M85	age	-0.0681106	0.0136777	-4.97969	6.36873e-07	1	10982	1.84693e-05
N80-N98	morb	-0.357114	0.0336726	-10.6055	2.81025e-26	1	62573	3.288e-24
M80-M85	Log(scale)	1.26027	0.0495045	25.4576	5.81324e-143	1	10982	1.37774e-140
N10-N16	(Intercept)	17.8674	0.917884	19.4659	2.13851e-84	1	2894	4.42671e-82
N10-N16	age	-0.118665	0.0126795	-9.35882	8.06345e-21	1	2894	8.22472e-19
K55-K64	morb	-0.367764	0.0143947	-25.5485	5.70342e-144	1	51584	1.37452e-141
N10-N16	Log(scale)	0.913868	0.0511948	17.8508	2.84953e-71	1	2894	5.55659e-69
N17-N19	(Intercept)	15.4846	0.782977	19.7765	4.74435e-87	1	7023	9.96314e-85
N17-N19	age	-0.0400026	0.0111276	-3.59491	0.000324504	1	7023	0.00360625
I20-I25	morb	-0.370117	0.0297718	-12.4318	1.75583e-35	1	14361	2.45817e-33
N17-N19	Log(scale)	1.46871	0.0274571	53.4911	0	1	7023	0
N20-N23	(Intercept)	25.566	4.05651	6.30247	2.92945e-10	1	2746	1.31825e-08
N20-N23	age	-0.118456	0.0463702	-2.55458	0.0106317	1	2746	0.06379
I80-I89	morb	-0.378069	0.0195793	-19.3097	4.45444e-83	1	28202	9.17614e-81
N20-N23	Log(scale)	1.46302	0.157498	9.28915	1.55529e-20	1	2746	1.57084e-18
N30-N39	(Intercept)	21.6497	0.693985	31.1962	1.1998e-213	1	23072	3.10748e-211
N30-N39	age	-0.129203	0.00886064	-14.5817	3.67319e-48	1	23072	5.95057e-46
E70-E90	morb	-0.3804	0.0145817	-26.0875	5.04893e-150	1	28817	1.24204e-147
N30-N39	Log(scale)	1.16066	0.0315957	36.7347	2.03822e-295	1	23072	5.58473e-293
N60-N64	(Intercept)	26.5308	3.45954	7.66888	1.73499e-14	1	6759	1.12775e-12
N60-N64	age	-0.163233	0.0403283	-4.0476	5.1745e-05	1	6759	0.000983156
N20-N23	morb	-0.380605	0.0796265	-4.77988	1.754e-06	1	2746	4.2096e-05
N60-N64	Log(scale)	1.33385	0.139521	9.56019	1.17541e-21	1	6759	1.23418e-19
N70-N77	(Intercept)	22.8104	2.21173	10.3134	6.12949e-25	1	8067	6.98762e-23
N70-N77	age	-0.120612	0.0250623	-4.81248	1.49067e-06	1	8067	3.72668e-05
L80-L99	morb	-0.390294	0.0222327	-17.5549	5.45383e-69	1	12922	1.03623e-66
N70-N77	Log(scale)	1.23996	0.109625	11.3109	1.1592e-29	1	8067	1.47218e-27
N80-N98	(Intercept)	25.1415	1.64171	15.3142	6.15091e-53	1	62573	1.05181e-50
N80-N98	age	-0.126121	0.016975	-7.4298	1.08759e-13	1	62573	6.52553e-12
I30-I52	morb	-0.408246	0.0193755	-21.0702	1.49192e-98	1	16652	3.29715e-96
N80-N98	Log(scale)	1.30455	0.073196	17.8227	4.70954e-71	1	62573	9.1365e-69

## Sheet: 7. M morb mort risk
Presenting diagnosis	Term	Estimate	Std.error	Statistic	P-value	Time window (years)	Number of individuals with presenting diagnosis	Adjusted p-value
A00-A09	(Intercept)	17.5986	0.691013	25.4679	4.47393e-143	1	6733	9.75317e-141
A00-A09	age	-0.0914747	0.00960237	-9.52626	1.63051e-21	1	6733	1.15766e-19
I20-I25	morb	-0.458678	0.0251044	-18.2708	1.41235e-74	1	28994	2.37275e-72
A00-A09	Log(scale)	1.11073	0.0316423	35.1025	6.16521e-270	1	6733	1.53514e-267
A30-A49	(Intercept)	15.9887	0.584922	27.3348	1.63613e-164	1	4447	3.71401e-162
A30-A49	age	-0.102703	0.00884197	-11.6153	3.44401e-31	1	4447	3.37513e-29
E70-E90	morb	-0.45583	0.0132561	-34.3864	4.02451e-259	1	37980	9.90029e-257
A30-A49	Log(scale)	1.16332	0.0233224	49.8799	0	1	4447	0
B95-B98	(Intercept)	17.3595	0.588756	29.485	4.48359e-191	1	9650	1.06261e-188
B95-B98	age	-0.0837154	0.00832032	-10.0616	8.16918e-24	1	9650	6.37196e-22
I30-I52	morb	-0.453581	0.0151912	-29.8582	6.87037e-196	1	26793	1.64202e-193
B95-B98	Log(scale)	1.11162	0.0293178	37.9162	0	1	9650	0
C15-C26	(Intercept)	12.5806	0.442346	28.4407	6.35876e-178	1	5659	1.48159e-175
C15-C26	age	-0.0598435	0.00673333	-8.88765	6.2413e-19	1	5659	3.43271e-17
I80-I89	morb	-0.383447	0.0174728	-21.9453	9.59491e-107	1	24089	1.8806e-104
C15-C26	Log(scale)	0.840429	0.0246708	34.0657	2.37348e-254	1	5659	5.76756e-252
C43-C44	(Intercept)	16.4321	1.5431	10.6487	1.7674e-26	1	9414	1.51996e-24
C43-C44	age	-0.0379793	0.0190892	-1.98957	0.046638	1	9414	0.046638
L80-L99	morb	-0.360789	0.0161553	-22.3326	1.78419e-110	1	10052	3.55053e-108
C43-C44	Log(scale)	1.05233	0.0927667	11.3439	7.95408e-30	1	9414	7.47684e-28
C60-C63	(Intercept)	20.6943	1.30691	15.8345	1.79927e-56	1	9060	2.62693e-54
C60-C63	age	-0.11673	0.0174689	-6.68213	2.35492e-11	1	9060	6.82927e-10
I10-I15	morb	-0.359459	0.0158515	-22.6767	7.60195e-114	1	60095	1.5432e-111
C60-C63	Log(scale)	1.11239	0.0513466	21.6644	4.44753e-104	1	9060	8.58373e-102
C64-C68	(Intercept)	15.2609	0.95519	15.9769	1.85235e-57	1	3165	2.74148e-55
C64-C68	age	-0.0753905	0.0135915	-5.5469	2.90781e-08	1	3165	4.94328e-07
K55-K64	morb	-0.357645	0.0119935	-29.82	2.15163e-195	1	43988	5.12087e-193
C64-C68	Log(scale)	0.86383	0.0533295	16.198	5.20986e-59	1	3165	7.81479e-57
C76-C80	(Intercept)	10.4257	0.284824	36.6039	2.47557e-293	1	6377	6.28796e-291
C76-C80	age	-0.0546842	0.0044733	-12.2246	2.29779e-34	1	6377	2.43565e-32
N20-N23	morb	-0.33924	0.0501708	-6.76169	1.36388e-11	1	6158	4.09163e-10
C76-C80	Log(scale)	0.722622	0.0148913	48.5264	0	1	6377	0
C81-C96	(Intercept)	16.2915	0.878782	18.5387	1.00603e-76	1	2854	1.74044e-74
C81-C96	age	-0.0966193	0.0125676	-7.68799	1.49468e-14	1	2854	6.12817e-13
M15-M19	morb	-0.33312	0.0240721	-13.8384	1.49411e-43	1	27349	1.8527e-41
C81-C96	Log(scale)	0.929988	0.0453058	20.5269	1.23759e-93	1	2854	2.27716e-91
D10-D36	(Intercept)	19.2316	1.10677	17.3763	1.2469e-67	1	23080	2.0075e-65
D10-D36	age	-0.0845599	0.0131478	-6.43147	1.26377e-10	1	23080	3.15942e-09
K90-K93	morb	-0.325947	0.0180288	-18.0792	4.64564e-73	1	9568	7.69916e-71
D10-D36	Log(scale)	1.0433	0.0611219	17.0692	2.51452e-65	1	23080	3.97294e-63
D37-D48	(Intercept)	14.6283	0.769186	19.0179	1.21354e-80	1	3586	2.13583e-78
D37-D48	age	-0.0697822	0.0110057	-6.34057	2.28924e-10	1	3586	5.49417e-09
M70-M79	morb	-0.325035	0.0208274	-15.6062	6.60833e-55	1	18170	9.44992e-53
D37-D48	Log(scale)	0.907135	0.0476072	19.0546	6.01978e-81	1	3586	1.0655e-78
D50-D53	(Intercept)	17.1642	0.941729	18.2263	3.19352e-74	1	5673	5.33318e-72
D50-D53	age	-0.0788686	0.0127259	-6.19749	5.73695e-10	1	5673	1.20476e-08
M20-M25	morb	-0.315708	0.0218414	-14.4545	2.34698e-47	1	20984	3.07454e-45
D50-D53	Log(scale)	1.08155	0.0474183	22.8087	3.7576e-115	1	5673	7.66551e-113
D60-D64	(Intercept)	15.4379	0.478254	32.2797	1.34792e-228	1	8164	3.2485e-226
D60-D64	age	-0.0862172	0.00701017	-12.2989	9.18495e-35	1	8164	9.91974e-33
N40-N51	morb	-0.314838	0.0189739	-16.5932	7.80207e-62	1	27409	1.20152e-59
D60-D64	Log(scale)	0.995849	0.0243182	40.9508	0	1	8164	0
D70-D77	(Intercept)	13.9451	0.601562	23.1814	7.01144e-119	1	3115	1.45137e-116
D70-D77	age	-0.0722623	0.00907838	-7.95982	1.72289e-15	1	3115	8.09759e-14
I60-I69	morb	-0.313376	0.0222935	-14.0568	6.99392e-45	1	7380	8.95222e-43
D70-D77	Log(scale)	0.931998	0.0324529	28.7185	2.24245e-181	1	3115	5.24734e-179
E00-E07	(Intercept)	22.0549	1.58681	13.8989	6.42918e-44	1	4775	8.03647e-42
E00-E07	age	-0.132119	0.0204484	-6.46108	1.03957e-10	1	4775	2.70289e-09
K40-K46	morb	-0.309435	0.0171154	-18.0793	4.63805e-73	1	38665	7.69916e-71
E00-E07	Log(scale)	1.2077	0.0650212	18.5739	5.22718e-77	1	4775	9.09529e-75
E10-E14	(Intercept)	21.4842	0.873734	24.5889	1.66106e-133	1	18790	3.53806e-131
E10-E14	age	-0.10303	0.0112255	-9.17822	4.38265e-20	1	18790	2.8049e-18
E10-E14	morb	-0.300225	0.0197272	-15.2188	2.65282e-52	1	18790	3.71395e-50
E10-E14	Log(scale)	1.3596	0.0366217	37.1254	1.09343e-301	1	18790	2.79917e-299
E65-E68	(Intercept)	22.4381	1.49145	15.0445	3.75109e-51	1	8513	5.17651e-49
E65-E68	age	-0.104425	0.0187226	-5.57751	2.43987e-08	1	8513	4.39176e-07
K50-K52	morb	-0.299266	0.0206672	-14.4802	1.6153e-47	1	10475	2.1322e-45
E65-E68	Log(scale)	1.39164	0.0594079	23.4251	2.37323e-121	1	8513	4.93632e-119
E70-E90	(Intercept)	23.1984	0.546949	42.4141	0	1	37980	0
E70-E90	age	-0.117983	0.00724962	-16.2744	1.50088e-59	1	37980	2.28133e-57
K65-K67	morb	-0.297726	0.0340228	-8.75078	2.11874e-18	1	2460	1.11607e-16
E70-E90	Log(scale)	1.42239	0.018928	75.1475	0	1	37980	0
F10-F19	(Intercept)	20.2982	0.736205	27.5714	2.44966e-167	1	14238	5.63421e-165
F10-F19	age	-0.113573	0.0098723	-11.5042	1.25652e-30	1	14238	1.20626e-28
I70-I79	morb	-0.294538	0.0233104	-12.6355	1.34554e-36	1	6925	1.53392e-34
F10-F19	Log(scale)	1.31769	0.0334068	39.4438	0	1	14238	0
F30-F39	(Intercept)	20.3139	0.962956	21.0954	8.76395e-99	1	7512	1.65639e-96
F30-F39	age	-0.123446	0.0125778	-9.81459	9.74348e-23	1	7512	7.40505e-21
L00-L08	morb	-0.288354	0.0175813	-16.4012	1.87573e-60	1	8729	2.86987e-58
F30-F39	Log(scale)	1.15998	0.0467634	24.8053	7.86745e-136	1	7512	1.68364e-133
F40-F48	(Intercept)	20.3342	1.16722	17.421	5.7176e-68	1	4668	9.26251e-66
F40-F48	age	-0.119251	0.0152772	-7.80583	5.91132e-15	1	4668	2.54187e-13
K00-K14	morb	-0.288006	0.0233093	-12.3558	4.53071e-35	1	9607	4.93848e-33
F40-F48	Log(scale)	1.20488	0.0545017	22.1072	2.69567e-108	1	4668	5.31048e-106
G40-G47	(Intercept)	21.8875	1.14101	19.1827	5.16579e-82	1	11085	9.24676e-80
G40-G47	age	-0.114598	0.014614	-7.84168	4.44567e-15	1	11085	1.95609e-13
N30-N39	morb	-0.28451	0.0126547	-22.4826	6.14143e-112	1	17971	1.23443e-109
G40-G47	Log(scale)	1.33396	0.0500246	26.666	1.16737e-156	1	11085	2.62657e-154
G50-G59	(Intercept)	20.7176	1.23908	16.7202	9.34802e-63	1	9136	1.44894e-60
G50-G59	age	-0.102481	0.0154608	-6.62845	3.39238e-11	1	9136	9.49866e-10
G50-G59	morb	-0.270693	0.0240624	-11.2496	2.3253e-29	1	9136	2.11602e-27
G50-G59	Log(scale)	1.21639	0.0590015	20.6163	1.95819e-94	1	9136	3.62265e-92
G90-G99	(Intercept)	18.1687	0.790911	22.9719	8.90457e-117	1	3114	1.82544e-114
G90-G99	age	-0.13436	0.0119173	-11.2743	1.7568e-29	1	3114	1.61625e-27
J40-J47	morb	-0.270439	0.0158484	-17.0641	2.74438e-65	1	20938	4.30868e-63
G90-G99	Log(scale)	1.2316	0.0330143	37.305	1.36135e-304	1	3114	3.49868e-302
H00-H06	(Intercept)	18.3098	2.01761	9.07498	1.13703e-19	1	5739	6.82215e-18
H00-H06	age	-0.0686622	0.0243171	-2.82362	0.0047485	1	5739	0.0195518
C60-C63	morb	-0.26529	0.0226017	-11.7376	8.17686e-32	1	9060	8.17686e-30
H00-H06	Log(scale)	1.04796	0.11428	9.17012	4.72496e-20	1	5739	2.97672e-18
H25-H28	(Intercept)	17.3055	1.18055	14.6588	1.18266e-48	1	14839	1.59659e-46
H25-H28	age	-0.0738184	0.0142908	-5.16546	2.39845e-07	1	14839	3.59767e-06
K20-K31	morb	-0.263092	0.0125282	-21.0001	6.55011e-98	1	39371	1.23142e-95
H25-H28	Log(scale)	0.842685	0.0676356	12.4592	1.24644e-35	1	14839	1.39602e-33
H30-H36	(Intercept)	21.5515	1.98218	10.8726	1.55689e-27	1	6045	1.36474e-25
H30-H36	age	-0.107849	0.0239038	-4.51177	6.42895e-06	1	6045	7.3959e-05
J30-J39	morb	-0.262285	0.0281939	-9.30288	1.36693e-20	1	10820	9.15843e-19
H30-H36	Log(scale)	1.17476	0.0888224	13.226	6.21407e-40	1	6045	7.27046e-38
H40-H42	(Intercept)	21.6509	2.34156	9.24637	2.32237e-20	1	3676	1.53276e-18
H40-H42	age	-0.133904	0.0296201	-4.52071	6.16325e-06	1	3676	7.3959e-05
G40-G47	morb	-0.257196	0.0226131	-11.3737	5.65118e-30	1	11085	5.36862e-28
H40-H42	Log(scale)	1.0189	0.0987531	10.3176	5.86617e-25	1	3676	4.7516e-23
H53-H54	(Intercept)	16.7777	1.26784	13.2333	5.63708e-40	1	2787	6.65175e-38
H53-H54	age	-0.0782984	0.0168199	-4.65511	3.2381e-06	1	2787	4.20953e-05
C43-C44	morb	-0.253348	0.0330314	-7.66992	1.72106e-14	1	9414	6.88425e-13
H53-H54	Log(scale)	1.05845	0.0724841	14.6025	2.70916e-48	1	2787	3.63028e-46
H90-H95	(Intercept)	16.6017	1.26005	13.1755	1.21414e-39	1	3911	1.4084e-37
H90-H95	age	-0.0698677	0.0165854	-4.21261	2.52434e-05	1	3911	0.000227191
I95-I99	morb	-0.251253	0.0160976	-15.6081	6.41199e-55	1	4907	9.23326e-53
H90-H95	Log(scale)	0.957044	0.068521	13.9672	2.47295e-44	1	3911	3.14064e-42
I10-I15	(Intercept)	23.839	0.651877	36.5698	8.65615e-293	1	60095	2.19001e-290
I10-I15	age	-0.127039	0.008026	-15.8285	1.97954e-56	1	60095	2.87033e-54
E65-E68	morb	-0.248987	0.0284508	-8.75148	2.10579e-18	1	8513	1.11607e-16
I10-I15	Log(scale)	1.3592	0.0252521	53.825	0	1	60095	0
I20-I25	(Intercept)	30.9604	1.27553	24.2726	3.82137e-130	1	28994	7.98666e-128
I20-I25	age	-0.1852	0.0159789	-11.5903	4.61616e-31	1	28994	4.47767e-29
E00-E07	morb	-0.247126	0.0275037	-8.98519	2.58284e-19	1	4775	1.49805e-17
I20-I25	Log(scale)	1.6646	0.0351432	47.3663	0	1	28994	0
I26-I28	(Intercept)	17.0065	0.759688	22.3861	5.3755e-111	1	3609	1.0751e-108
I26-I28	age	-0.109055	0.0113816	-9.58167	9.54883e-22	1	3609	6.87516e-20
H30-H36	morb	-0.246485	0.0323106	-7.62861	2.37303e-14	1	6045	9.01752e-13
I26-I28	Log(scale)	1.12852	0.032431	34.7974	2.66303e-265	1	3609	6.60432e-263
I30-I52	(Intercept)	23.6778	0.681319	34.7528	1.25604e-264	1	26793	3.10242e-262
I30-I52	age	-0.114605	0.00921941	-12.4308	1.77774e-35	1	26793	1.95551e-33
M50-M54	morb	-0.244242	0.0177051	-13.795	2.73152e-43	1	12450	3.35978e-41
I30-I52	Log(scale)	1.56599	0.0209789	74.6458	0	1	26793	0
I60-I69	(Intercept)	24.2051	1.14597	21.122	4.98954e-99	1	7380	9.48012e-97
I60-I69	age	-0.143459	0.016038	-8.94494	3.72143e-19	1	7380	2.12122e-17
K70-K77	morb	-0.243965	0.0198559	-12.2868	1.06667e-34	1	4282	1.14134e-32
I60-I69	Log(scale)	1.63898	0.0331162	49.4919	0	1	7380	0
I70-I79	(Intercept)	23.1406	1.26029	18.3613	2.6787e-75	1	6925	4.52701e-73
I70-I79	age	-0.129645	0.0170076	-7.62277	2.48297e-14	1	6925	9.18697e-13
B95-B98	morb	-0.242676	0.0125755	-19.2975	5.63822e-83	1	9650	1.02052e-80
I70-I79	Log(scale)	1.43425	0.0419483	34.191	3.28981e-256	1	6925	8.02713e-254
I80-I89	(Intercept)	20.733	0.742325	27.9298	1.16106e-171	1	24089	2.68204e-169
I80-I89	age	-0.0941508	0.00953214	-9.87719	5.22797e-23	1	24089	4.02554e-21
H00-H06	morb	-0.241575	0.0368901	-6.54851	5.81137e-11	1	5739	1.56907e-09
I80-I89	Log(scale)	1.25478	0.0339501	36.9597	5.08683e-299	1	24089	1.29714e-296
I95-I99	(Intercept)	17.6581	0.823944	21.4312	6.83748e-102	1	4907	1.3128e-99
I95-I99	age	-0.0868741	0.0118101	-7.3559	1.89648e-13	1	4907	6.6377e-12
L60-L75	morb	-0.238166	0.0380553	-6.25841	3.88918e-10	1	6411	8.94512e-09
I95-I99	Log(scale)	1.31877	0.0295659	44.6045	0	1	4907	0
J09-J18	(Intercept)	17.8559	0.494905	36.0793	4.78699e-285	1	9134	1.20632e-282
J09-J18	age	-0.119571	0.00734837	-16.2717	1.56678e-59	1	9134	2.36584e-57
N17-N19	morb	-0.235358	0.0122857	-19.1571	8.44358e-82	1	9612	1.50296e-79
J09-J18	Log(scale)	1.25938	0.0184306	68.3307	0	1	9134	0
J20-J22	(Intercept)	17.7276	0.62759	28.2472	1.54212e-175	1	6116	3.57771e-173
J20-J22	age	-0.113426	0.00908724	-12.4819	9.37233e-36	1	6116	1.05907e-33
M05-M14	morb	-0.235005	0.0173822	-13.5199	1.19394e-41	1	13510	1.43273e-39
J20-J22	Log(scale)	1.13278	0.0281933	40.1792	0	1	6116	0
J30-J39	(Intercept)	22.2891	1.58449	14.0671	6.04945e-45	1	10820	7.80378e-43
J30-J39	age	-0.139587	0.0194454	-7.17842	7.05241e-13	1	10820	2.39782e-11
D10-D36	morb	-0.231101	0.0204829	-11.2826	1.59942e-29	1	23080	1.48746e-27
J30-J39	Log(scale)	1.0693	0.0745515	14.3431	1.17644e-46	1	10820	1.52937e-44
J40-J47	(Intercept)	23.1862	0.789683	29.3614	1.70709e-189	1	20938	4.02872e-187
J40-J47	age	-0.141644	0.0102824	-13.7753	3.58675e-43	1	20938	4.37584e-41
K80-K87	morb	-0.229641	0.0152947	-15.0144	5.91071e-51	1	8499	8.09767e-49
J40-J47	Log(scale)	1.32352	0.0309605	42.7486	0	1	20938	0
J90-J94	(Intercept)	13.8126	0.501519	27.5414	5.60953e-167	1	6312	1.28458e-164
J90-J94	age	-0.0641319	0.00759094	-8.44848	2.95127e-17	1	6312	1.47563e-15
M45-M49	morb	-0.227668	0.0188073	-12.1053	9.90197e-34	1	7913	1.0298e-31
J90-J94	Log(scale)	1.13106	0.0223933	50.509	0	1	6312	0
J95-J99	(Intercept)	16.9413	0.667298	25.388	3.42437e-142	1	5189	7.43088e-140
J95-J99	age	-0.1044	0.0099888	-10.4517	1.43891e-25	1	5189	1.19429e-23
A00-A09	morb	-0.221918	0.0127778	-17.3675	1.45474e-67	1	6733	2.32758e-65
J95-J99	Log(scale)	1.31537	0.0238193	55.2227	0	1	5189	0
K00-K14	(Intercept)	19.4188	1.12342	17.2855	6.0499e-67	1	9607	9.61934e-65
K00-K14	age	-0.0966972	0.0140839	-6.86579	6.61257e-12	1	9607	2.0499e-10
N10-N16	morb	-0.20697	0.0175538	-11.7906	4.36312e-32	1	2936	4.40675e-30
K00-K14	Log(scale)	1.0664	0.060092	17.7461	1.84614e-70	1	9607	3.00921e-68
K20-K31	(Intercept)	20.6982	0.602546	34.3512	1.35238e-258	1	39371	3.31333e-256
K20-K31	age	-0.113189	0.00761271	-14.8684	5.28492e-50	1	39371	7.18749e-48
H90-H95	morb	-0.206316	0.0226799	-9.0969	9.29496e-20	1	3911	5.66993e-18
K20-K31	Log(scale)	1.14682	0.028999	39.5471	0	1	39371	0
K40-K46	(Intercept)	20.0688	0.82568	24.3058	1.70347e-130	1	38665	3.57729e-128
K40-K46	age	-0.0884434	0.00983827	-8.98973	2.47836e-19	1	38665	1.46223e-17
N25-N29	morb	-0.204849	0.0238948	-8.57294	1.00879e-17	1	2470	5.14485e-16
K40-K46	Log(scale)	1.09464	0.0423602	25.8411	3.0633e-147	1	38665	6.70863e-145
K50-K52	(Intercept)	20.3698	0.934978	21.7864	3.12136e-105	1	10475	6.05543e-103
K50-K52	age	-0.112683	0.0123396	-9.13182	6.73546e-20	1	10475	4.17599e-18
C81-C96	morb	-0.204397	0.0184873	-11.0561	2.04919e-28	1	2854	1.82378e-26
K50-K52	Log(scale)	1.16618	0.0444655	26.2267	1.31673e-151	1	10475	2.92314e-149
K55-K64	(Intercept)	21.5706	0.538897	40.0273	0	1	43988	0
K55-K64	age	-0.111297	0.00697059	-15.9666	2.18337e-57	1	43988	3.20956e-55
F40-F48	morb	-0.203963	0.0216685	-9.41288	4.82745e-21	1	4668	3.33094e-19
K55-K64	Log(scale)	1.26678	0.0226388	55.9563	0	1	43988	0
K65-K67	(Intercept)	18.1003	1.49328	12.1212	8.1551e-34	1	2460	8.56286e-32
K65-K67	age	-0.0590587	0.0210921	-2.80004	0.0051096	1	2460	0.0195518
M80-M85	morb	-0.197751	0.0223774	-8.83706	9.82669e-19	1	3399	5.30642e-17
K65-K67	Log(scale)	1.42364	0.0619655	22.9747	8.3548e-117	1	2460	1.72109e-114
K70-K77	(Intercept)	18.5044	0.866307	21.3601	3.14332e-101	1	4282	6.00373e-99
K70-K77	age	-0.10215	0.012928	-7.90148	2.75614e-15	1	4282	1.24026e-13
C64-C68	morb	-0.193582	0.0199021	-9.72671	2.31974e-22	1	3165	1.71661e-20
K70-K77	Log(scale)	1.37577	0.0349629	39.3495	0	1	4282	0
K80-K87	(Intercept)	19.2787	0.787737	24.4735	2.8282e-132	1	8499	5.96751e-130
K80-K87	age	-0.111854	0.0109007	-10.2611	1.05495e-24	1	8499	8.33414e-23
J09-J18	morb	-0.190423	0.010045	-18.9569	3.87094e-80	1	9134	6.77415e-78
K80-K87	Log(scale)	1.17347	0.0360378	32.5621	1.41235e-232	1	8499	3.41789e-230
K90-K93	(Intercept)	22.2385	0.896456	24.8071	7.51574e-136	1	9568	1.61588e-133
K90-K93	age	-0.12577	0.012199	-10.3099	6.35709e-25	1	9568	5.08567e-23
F10-F19	morb	-0.187852	0.0169309	-11.0952	1.32344e-28	1	14238	1.19109e-26
K90-K93	Log(scale)	1.37182	0.0337447	40.6529	0	1	9568	0
L00-L08	(Intercept)	18.9954	0.855441	22.2054	3.04356e-109	1	8729	6.02625e-107
L00-L08	age	-0.0922905	0.0113508	-8.13075	4.2664e-16	1	8729	2.09054e-14
H40-H42	morb	-0.185343	0.033678	-5.50339	3.72556e-08	1	3676	5.96089e-07
L00-L08	Log(scale)	1.12535	0.0429157	26.2223	1.47973e-151	1	8729	3.2554e-149
L60-L75	(Intercept)	16.5472	1.7968	9.20928	3.28318e-20	1	6411	2.13407e-18
L60-L75	age	-0.0653945	0.0204029	-3.20515	0.00134991	1	6411	0.00809944
F30-F39	morb	-0.185322	0.0177507	-10.4403	1.62334e-25	1	7512	1.33114e-23
L60-L75	Log(scale)	0.78175	0.132142	5.91597	3.29917e-09	1	6411	6.59835e-08
L80-L99	(Intercept)	21.2227	0.842275	25.1969	4.33096e-140	1	10052	9.35488e-138
L80-L99	age	-0.11885	0.0112893	-10.5277	6.43987e-26	1	10052	5.47389e-24
I26-I28	morb	-0.184923	0.0158272	-11.6839	1.54148e-31	1	3609	1.52606e-29
L80-L99	Log(scale)	1.18852	0.0333839	35.6017	1.31721e-277	1	10052	3.29302e-275
M05-M14	(Intercept)	19.4289	0.926542	20.9693	1.2513e-97	1	13510	2.33994e-95
M05-M14	age	-0.0891398	0.0118199	-7.54148	4.64658e-14	1	13510	1.67277e-12
J95-J99	morb	-0.18369	0.0135669	-13.5396	9.12548e-42	1	5189	1.10418e-39
M05-M14	Log(scale)	1.15318	0.0439737	26.2243	1.40323e-151	1	13510	3.10113e-149
M15-M19	(Intercept)	23.8004	1.29125	18.4321	7.2663e-76	1	27349	1.24254e-73
M15-M19	age	-0.108793	0.0154521	-7.04065	1.91343e-12	1	27349	6.29948e-11
H25-H28	morb	-0.179458	0.0170817	-10.5059	8.11861e-26	1	14839	6.81963e-24
M15-M19	Log(scale)	1.3421	0.050879	26.3783	2.43017e-153	1	27349	5.41927e-151
M20-M25	(Intercept)	22.2436	1.21041	18.3769	2.01126e-75	1	20984	3.41914e-73
M20-M25	age	-0.118712	0.0146458	-8.10551	5.25236e-16	1	20984	2.52113e-14
D50-D53	morb	-0.176841	0.0162643	-10.873	1.55084e-27	1	5673	1.36474e-25
M20-M25	Log(scale)	1.1167	0.0552528	20.2107	7.87631e-91	1	20984	1.43349e-88
M45-M49	(Intercept)	19.6813	1.02071	19.282	7.615e-83	1	7913	1.3707e-80
M45-M49	age	-0.102125	0.0133548	-7.64703	2.05681e-14	1	7913	8.02155e-13
J20-J22	morb	-0.170257	0.0128482	-13.2514	4.42595e-40	1	6116	5.26688e-38
M45-M49	Log(scale)	1.15573	0.0471909	24.4906	1.86156e-132	1	7913	3.9465e-130
M50-M54	(Intercept)	20.5159	0.905636	22.6536	1.28515e-113	1	12450	2.596e-111
M50-M54	age	-0.112486	0.0117283	-9.59102	8.72175e-22	1	12450	6.36688e-20
J90-J94	morb	-0.169832	0.0106005	-16.0211	9.10321e-58	1	6312	1.35638e-55
M50-M54	Log(scale)	1.18741	0.0432854	27.4322	1.13318e-165	1	12450	2.58366e-163
M65-M68	(Intercept)	20.8943	4.16936	5.01139	5.4037e-07	1	5104	7.56518e-06
M65-M68	age	-0.114095	0.046272	-2.46576	0.0136724	1	5104	0.0273449
D70-D77	morb	-0.167366	0.0134627	-12.4318	1.75609e-35	1	3115	1.94926e-33
M65-M68	Log(scale)	0.927221	0.220535	4.20441	2.6176e-05	1	5104	0.000227191
M70-M79	(Intercept)	21.6545	1.05906	20.4468	6.41225e-93	1	18170	1.17344e-90
M70-M79	age	-0.101866	0.0131118	-7.76908	7.90601e-15	1	18170	3.32052e-13
A30-A49	morb	-0.167116	0.0119707	-13.9604	2.71953e-44	1	4447	3.4266e-42
M70-M79	Log(scale)	1.26157	0.0466744	27.0291	6.71762e-161	1	18170	1.51818e-158
M80-M85	(Intercept)	19.1051	1.31444	14.5348	7.29044e-48	1	3399	9.69628e-46
M80-M85	age	-0.108809	0.0173871	-6.25806	3.89798e-10	1	3399	8.94512e-09
D37-D48	morb	-0.164707	0.0173172	-9.51119	1.88499e-21	1	3586	1.31949e-19
M80-M85	Log(scale)	1.07756	0.0631971	17.0508	3.44596e-65	1	3399	5.3757e-63
N10-N16	(Intercept)	17.3539	0.936396	18.5327	1.12601e-76	1	2936	1.93674e-74
N10-N16	age	-0.104742	0.0132494	-7.90542	2.67023e-15	1	2936	1.22831e-13
H53-H54	morb	-0.163287	0.0231909	-7.04098	1.90893e-12	1	2787	6.29948e-11
N10-N16	Log(scale)	0.959993	0.0462257	20.7675	8.51846e-96	1	2936	1.58443e-93
N17-N19	(Intercept)	14.7481	0.557931	26.4335	5.64627e-154	1	9612	1.26476e-151
N17-N19	age	-0.0480262	0.00813185	-5.90594	3.50639e-09	1	9612	6.66215e-08
C15-C26	morb	-0.162445	0.0107694	-15.0839	2.06622e-51	1	5659	2.87205e-49
N17-N19	Log(scale)	1.36951	0.0197801	69.2366	0	1	9612	0
N20-N23	(Intercept)	24.4394	2.73914	8.92226	4.56869e-19	1	6158	2.55846e-17
N20-N23	age	-0.12504	0.0323332	-3.86725	0.000110071	1	6158	0.000770497
G90-G99	morb	-0.161098	0.017176	-9.37927	6.64332e-21	1	3114	4.51746e-19
N20-N23	Log(scale)	1.32881	0.110596	12.015	2.96414e-33	1	6158	3.05306e-31
N25-N29	(Intercept)	17.4598	1.34654	12.9664	1.8977e-38	1	2470	2.18236e-36
N25-N29	age	-0.0824212	0.0184456	-4.46835	7.88265e-06	1	2470	7.88265e-05
M65-M68	morb	-0.151142	0.0523834	-2.8853	0.00391036	1	5104	0.0195518
N25-N29	Log(scale)	1.12655	0.0628287	17.9305	6.81325e-72	1	2470	1.11737e-69
N30-N39	(Intercept)	20.0754	0.691202	29.0441	1.82569e-185	1	17971	4.29038e-183
N30-N39	age	-0.108768	0.00909852	-11.9545	6.15027e-33	1	17971	6.27328e-31
D60-D64	morb	-0.147507	0.00963087	-15.316	5.97626e-53	1	8164	8.42652e-51
N30-N39	Log(scale)	1.10661	0.0307317	36.0087	6.10662e-284	1	17971	1.53276e-281
N40-N51	(Intercept)	24.0741	1.10323	21.8214	1.45429e-105	1	27409	2.83586e-103
N40-N51	age	-0.132874	0.0136346	-9.74535	1.93105e-22	1	27409	1.44829e-20
C76-C80	morb	-0.109713	0.00704859	-15.5653	1.25266e-54	1	6377	1.77878e-52
N40-N51	Log(scale)	1.28543	0.0420274	30.5856	1.90309e-205	1	27409	4.56741e-203

## Sheet: 8. F morb hosp risk
Presenting diagnosis	Term	Estimate	Std.error	Statistic	P-value	Time window (years)	Number of individuals with presenting diagnosis	Adjusted p-value
A00-A09	(Intercept)	7.75473	0.200943	38.5917	0	1	8790	0
A00-A09	age	-0.0113111	0.00335039	-3.37606	0.000735318	1	8790	0.0250008
L80-L99	morb	-0.21369	0.00586896	-36.4101	2.94442e-290	1	12922	4.91718e-288
A00-A09	Log(scale)	0.854637	0.0121591	70.2876	0	1	8790	0
A30-A49	(Intercept)	6.87205	0.264842	25.9478	1.92576e-148	1	3798	2.65755e-146
A30-A49	age	-0.0257388	0.00454307	-5.6655	1.46599e-08	1	3798	8.64932e-07
I80-I89	morb	-0.211709	0.00508279	-41.6521	0	1	28202	0
A30-A49	Log(scale)	0.798621	0.0151426	52.7401	0	1	3798	0
B95-B98	(Intercept)	7.50469	0.147039	51.0387	0	1	10210	0
B95-B98	age	-0.0129195	0.00265964	-4.85762	1.18804e-06	1	10210	6.05902e-05
N80-N98	morb	-0.205303	0.00511175	-40.163	0	1	62573	0
B95-B98	Log(scale)	0.78805	0.0108077	72.9153	0	1	10210	0
C15-C26	(Intercept)	5.06144	0.190833	26.5228	5.28549e-155	1	4054	7.45255e-153
C15-C26	age	-0.0152964	0.00318563	-4.80168	1.57342e-06	1	4054	7.86712e-05
K00-K14	morb	-0.203198	0.0067569	-30.0727	1.10332e-198	1	12487	1.66601e-196
C15-C26	Log(scale)	0.398426	0.0127217	31.3186	2.60684e-215	1	4054	4.01453e-213
C43-C44	(Intercept)	7.60027	0.201055	37.802	0	1	8830	0
C43-C44	age	-0.00228811	0.00336382	-0.680212	0.496371	1	8830	1
L60-L75	morb	-0.201888	0.0116075	-17.3929	9.33756e-68	1	7115	9.80444e-66
C43-C44	Log(scale)	0.725814	0.0157605	46.0526	0	1	8830	0
C50-C50	(Intercept)	3.93481	0.127538	30.8521	5.25471e-209	1	13999	7.98716e-207
C50-C50	age	0.032652	0.00233768	13.9677	2.45377e-44	1	13999	2.33109e-42
K50-K52	morb	-0.192509	0.00652618	-29.4979	3.06217e-191	1	14930	4.59325e-189
C50-C50	Log(scale)	0.706807	0.00909763	77.6913	0	1	13999	0
C51-C58	(Intercept)	6.645	0.250127	26.5665	1.65603e-155	1	3573	2.35156e-153
C51-C58	age	-0.0221296	0.00437024	-5.0637	4.11195e-07	1	3573	2.17933e-05
L00-L08	morb	-0.185132	0.00808897	-22.887	6.26486e-116	1	6669	7.70577e-114
C51-C58	Log(scale)	0.696078	0.0165086	42.1645	0	1	3573	0
C76-C80	(Intercept)	5.03322	0.140249	35.8876	4.76112e-282	1	8595	7.85585e-280
C76-C80	age	-0.0095231	0.00242513	-3.92684	8.60699e-05	1	8595	0.00387315
J30-J39	morb	-0.179665	0.00932029	-19.2768	8.41401e-83	1	8919	9.33955e-81
C76-C80	Log(scale)	0.566152	0.00926031	61.1375	0	1	8595	0
D00-D09	(Intercept)	6.1628	0.189067	32.5959	4.68589e-233	1	5019	7.4037e-231
D00-D09	age	0.00412568	0.00350016	1.17871	0.238513	1	5019	1
M70-M79	morb	-0.179135	0.00496755	-36.061	9.27082e-285	1	21668	1.53896e-282
D00-D09	Log(scale)	0.689904	0.0169951	40.5942	0	1	5019	0
D10-D36	(Intercept)	8.47324	0.088123	96.1524	0	1	39641	0
D10-D36	age	-0.0122148	0.00165575	-7.37722	1.61631e-13	1	39641	1.14758e-11
N60-N64	morb	-0.178173	0.0134163	-13.2803	3.01298e-40	1	6759	2.71168e-38
D10-D36	Log(scale)	0.831395	0.00773972	107.419	0	1	39641	0
D37-D48	(Intercept)	7.13653	0.26976	26.4551	3.18659e-154	1	3109	4.46123e-152
D37-D48	age	-0.0242604	0.00473239	-5.12647	2.95232e-07	1	3109	1.59425e-05
N70-N77	morb	-0.176715	0.0101259	-17.4518	3.33828e-68	1	8067	3.53858e-66
D37-D48	Log(scale)	0.792967	0.0184461	42.9882	0	1	3109	0
D50-D53	(Intercept)	7.83854	0.171104	45.8116	0	1	8692	0
D50-D53	age	-0.0212577	0.00309437	-6.8698	6.4293e-12	1	8692	4.30763e-10
D10-D36	morb	-0.175146	0.00516338	-33.9208	3.28704e-252	1	39641	5.29214e-250
D50-D53	Log(scale)	0.871501	0.0122488	71.1497	0	1	8692	0
D60-D64	(Intercept)	8.20738	0.144873	56.6523	0	1	11272	0
D60-D64	age	-0.0293707	0.00263555	-11.144	7.65732e-29	1	11272	6.43215e-27
K55-K64	morb	-0.172991	0.00359652	-48.0996	0	1	51584	0
D60-D64	Log(scale)	0.844481	0.0104018	81.1859	0	1	11272	0
D70-D77	(Intercept)	6.46856	0.239277	27.0337	5.93204e-161	1	3912	8.48282e-159
D70-D77	age	-0.0147366	0.00423114	-3.48289	0.000496039	1	3912	0.0173614
G50-G59	morb	-0.172819	0.0054097	-31.9462	6.10356e-224	1	15844	9.52155e-222
D70-D77	Log(scale)	0.734405	0.015352	47.8379	0	1	3912	0
E00-E07	(Intercept)	8.49374	0.148514	57.1916	0	1	20290	0
E00-E07	age	-0.0159371	0.00253586	-6.28467	3.28557e-10	1	20290	2.06991e-08
E00-E07	morb	-0.172762	0.00671357	-25.7333	4.95805e-146	1	20290	6.74295e-144
E00-E07	Log(scale)	0.935155	0.00922633	101.357	0	1	20290	0
E10-E14	(Intercept)	7.88106	0.178715	44.0986	0	1	12501	0
E10-E14	age	-0.0130262	0.0030077	-4.33093	1.48479e-05	1	12501	0.000697853
N30-N39	morb	-0.167216	0.00440493	-37.961	0	1	23072	0
E10-E14	Log(scale)	0.894455	0.0109301	81.8339	0	1	12501	0
E65-E68	(Intercept)	7.51129	0.171884	43.6998	0	1	10795	0
E65-E68	age	-0.00506492	0.00294068	-1.72237	0.0850034	1	10795	1
K40-K46	morb	-0.164104	0.00446078	-36.7882	2.84901e-296	1	27304	4.81482e-294
E65-E68	Log(scale)	0.817346	0.0117915	69.3164	0	1	10795	0
E70-E90	(Intercept)	7.48212	0.137929	54.2461	0	1	28817	0
E70-E90	age	-0.00798749	0.00223446	-3.57469	0.000350643	1	28817	0.0129738
K90-K93	morb	-0.163282	0.00686698	-23.7778	5.66584e-125	1	9801	7.25227e-123
E70-E90	Log(scale)	0.955932	0.00676839	141.235	0	1	28817	0
F10-F19	(Intercept)	8.28481	0.201816	41.0513	0	1	9673	0
F10-F19	age	-0.0222185	0.00343209	-6.47376	9.55958e-11	1	9673	6.21373e-09
H90-H95	morb	-0.162247	0.0103415	-15.6889	1.80114e-55	1	3597	1.78313e-53
F10-F19	Log(scale)	0.950331	0.0121067	78.4963	0	1	9673	0
F30-F39	(Intercept)	7.12002	0.157251	45.278	0	1	12532	0
F30-F39	age	-0.00247937	0.00285577	-0.868197	0.385286	1	12532	1
M20-M25	morb	-0.16105	0.00423817	-37.9999	0	1	29308	0
F30-F39	Log(scale)	0.91794	0.0105882	86.6944	0	1	12532	0
F40-F48	(Intercept)	7.71538	0.196828	39.1987	0	1	8246	0
F40-F48	age	-0.0129108	0.00336558	-3.83612	0.000124991	1	8246	0.00549962
K20-K31	morb	-0.158596	0.00353918	-44.8116	0	1	48516	0
F40-F48	Log(scale)	0.87399	0.0130822	66.8076	0	1	8246	0
G40-G47	(Intercept)	7.52299	0.178971	42.0348	0	1	9830	0
G40-G47	age	-0.00316378	0.00323426	-0.978208	0.327971	1	9830	1
H00-H06	morb	-0.156313	0.0084411	-18.5181	1.47608e-76	1	7906	1.59417e-74
G40-G47	Log(scale)	0.919519	0.0127705	72.0032	0	1	9830	0
G50-G59	(Intercept)	8.06299	0.130018	62.0143	0	1	15844	0
G50-G59	age	-0.00669501	0.00232606	-2.87827	0.00399868	1	15844	0.107964
J40-J47	morb	-0.155539	0.00547731	-28.397	2.2011e-177	1	27675	3.27964e-175
G50-G59	Log(scale)	0.67723	0.0114757	59.0145	0	1	15844	0
G90-G99	(Intercept)	8.11676	0.312421	25.9802	8.28817e-149	1	3203	1.15205e-146
G90-G99	age	-0.0315127	0.00555062	-5.67733	1.36817e-08	1	3203	8.209e-07
A00-A09	morb	-0.155388	0.00568036	-27.3554	9.32629e-165	1	8790	1.36164e-162
G90-G99	Log(scale)	0.951668	0.0192935	49.3258	0	1	3203	0
H00-H06	(Intercept)	8.28425	0.197702	41.9027	0	1	7906	0
H00-H06	age	-0.0113411	0.0034257	-3.31058	0.000931033	1	7906	0.0307241
M15-M19	morb	-0.154919	0.00373793	-41.4452	0	1	37504	0
H00-H06	Log(scale)	0.710409	0.0168953	42.0477	0	1	7906	0
H25-H28	(Intercept)	7.61697	0.131191	58.0603	0	1	19151	0
H25-H28	age	-0.0178502	0.00204555	-8.72632	2.6309e-18	1	19151	2.02579e-16
I10-I15	morb	-0.149365	0.0044478	-33.5818	3.09524e-247	1	53141	4.95238e-245
H25-H28	Log(scale)	0.523998	0.00854817	61.2995	0	1	19151	0
H30-H36	(Intercept)	7.02969	0.224903	31.2566	1.81733e-214	1	5542	2.78052e-212
H30-H36	age	-0.00639063	0.00369864	-1.72783	0.084018	1	5542	1
E70-E90	morb	-0.149136	0.0046219	-32.2672	2.0179e-228	1	28817	3.16811e-226
H30-H36	Log(scale)	0.645696	0.0159263	40.5428	0	1	5542	0
H40-H42	(Intercept)	7.35311	0.352967	20.8323	2.20585e-96	1	3840	2.62496e-94
H40-H42	age	-0.00779805	0.00560259	-1.39187	0.163963	1	3840	1
K65-K67	morb	-0.147594	0.0108684	-13.5801	5.25523e-42	1	3587	4.88736e-40
H40-H42	Log(scale)	0.792878	0.0198067	40.0309	0	1	3840	0
H53-H54	(Intercept)	6.44119	0.323936	19.8841	5.58316e-88	1	3195	6.3648e-86
H53-H54	age	0.00871761	0.00565505	1.54156	0.12318	1	3195	1
B95-B98	morb	-0.147125	0.00542752	-27.1071	8.11693e-162	1	10210	1.17695e-159
H53-H54	Log(scale)	1.00679	0.0203915	49.3731	0	1	3195	0
H90-H95	(Intercept)	7.03896	0.289102	24.3477	6.13862e-131	1	3597	7.98021e-129
H90-H95	age	0.00672774	0.00495039	1.35903	0.174136	1	3597	1
G40-G47	morb	-0.143793	0.00712617	-20.1782	1.52286e-90	1	9830	1.78175e-88
H90-H95	Log(scale)	0.811092	0.0209984	38.6263	0	1	3597	0
I10-I15	(Intercept)	7.89006	0.102293	77.132	0	1	53141	0
I10-I15	age	-0.00898773	0.00166024	-5.41352	6.17965e-08	1	53141	3.39881e-06
C43-C44	morb	-0.143716	0.00875559	-16.4142	1.51244e-60	1	8830	1.52756e-58
I10-I15	Log(scale)	0.930734	0.00560063	166.184	0	1	53141	0
I20-I25	(Intercept)	6.16055	0.193627	31.8166	3.81098e-222	1	14361	5.90701e-220
I20-I25	age	-0.00129675	0.0032441	-0.399725	0.689359	1	14361	1
M65-M68	morb	-0.143333	0.00717344	-19.981	8.05553e-89	1	7873	9.26386e-87
I20-I25	Log(scale)	0.980019	0.00888802	110.263	0	1	14361	0
I26-I28	(Intercept)	7.64185	0.320746	23.8253	1.82809e-125	1	3116	2.35824e-123
I26-I28	age	-0.0265532	0.00538386	-4.93199	8.13949e-07	1	3116	4.23253e-05
M80-M85	morb	-0.134424	0.0058523	-22.9695	9.41816e-117	1	10982	1.16785e-114
I26-I28	Log(scale)	0.86821	0.0179592	48.3435	0	1	3116	0
I30-I52	(Intercept)	7.33916	0.16507	44.461	0	1	16652	0
I30-I52	age	-0.0123188	0.00270346	-4.55669	5.19663e-06	1	16652	0.000249438
I95-I99	morb	-0.132328	0.00788631	-16.7795	3.44911e-63	1	4390	3.58707e-61
I30-I52	Log(scale)	0.927356	0.00853325	108.676	0	1	16652	0
I60-I69	(Intercept)	5.44674	0.308096	17.6787	6.1202e-70	1	5107	6.54862e-68
I60-I69	age	0.00710548	0.00515774	1.37764	0.168316	1	5107	1
H53-H54	morb	-0.131018	0.0117595	-11.1415	7.88064e-29	1	3195	6.54093e-27
I60-I69	Log(scale)	1.06135	0.0147538	71.9377	0	1	5107	0
I70-I79	(Intercept)	7.41479	0.266974	27.7735	9.06888e-170	1	4453	1.34219e-167
I70-I79	age	-0.0140296	0.00454481	-3.08696	0.00202217	1	4453	0.0626872
I30-I52	morb	-0.130429	0.00505448	-25.8046	7.86867e-147	1	16652	1.07801e-144
I70-I79	Log(scale)	0.85147	0.0164572	51.7383	0	1	4453	0
I80-I89	(Intercept)	8.51188	0.110217	77.2286	0	1	28202	0
I80-I89	age	-0.00843095	0.00199223	-4.23191	2.31711e-05	1	28202	0.00106587
J20-J22	morb	-0.127313	0.00759545	-16.7618	4.64697e-63	1	5744	4.78638e-61
I80-I89	Log(scale)	0.850598	0.00889422	95.6349	0	1	28202	0
I95-I99	(Intercept)	7.55752	0.30271	24.9662	1.42286e-137	1	4390	1.87817e-135
I95-I99	age	-0.0154238	0.00499871	-3.08556	0.00203172	1	4390	0.0626872
E10-E14	morb	-0.126061	0.0067698	-18.621	2.1692e-77	1	12501	2.36443e-75
I95-I99	Log(scale)	0.901582	0.016018	56.2854	0	1	4390	0
J09-J18	(Intercept)	8.14267	0.236585	34.4176	1.37501e-259	1	7182	2.22752e-257
J09-J18	age	-0.0283804	0.00397091	-7.14708	8.86406e-13	1	7182	6.02756e-11
M50-M54	morb	-0.125749	0.00512746	-24.5245	8.09166e-133	1	17115	1.06001e-130
J09-J18	Log(scale)	0.952631	0.0125892	75.6705	0	1	7182	0
J20-J22	(Intercept)	8.14925	0.228809	35.6159	7.94227e-278	1	5744	1.29459e-275
J20-J22	age	-0.0242509	0.0039836	-6.08768	1.14556e-09	1	5744	7.10249e-08
J09-J18	morb	-0.124809	0.00646867	-19.2944	5.9815e-83	1	7182	6.7591e-81
J20-J22	Log(scale)	0.884972	0.0146927	60.2323	0	1	5744	0
J30-J39	(Intercept)	8.16869	0.181283	45.0605	0	1	8919	0
J30-J39	age	-0.00555138	0.00341894	-1.62372	0.104437	1	8919	1
K80-K87	morb	-0.122074	0.00553793	-22.0433	1.10801e-107	1	16896	1.3407e-105
J30-J39	Log(scale)	0.84917	0.015822	53.6703	0	1	8919	0
J40-J47	(Intercept)	8.01401	0.108201	74.0661	0	1	27675	0
J40-J47	age	-0.0106384	0.00191426	-5.55747	2.73712e-08	1	27675	1.56016e-06
E65-E68	morb	-0.121549	0.0060652	-20.0405	2.44536e-89	1	10795	2.83661e-87
J40-J47	Log(scale)	0.894621	0.0078184	114.425	0	1	27675	0
J90-J94	(Intercept)	6.56877	0.26191	25.0803	8.16178e-139	1	4298	1.08552e-136
J90-J94	age	-0.0256588	0.00438119	-5.85658	4.72497e-09	1	4298	2.88223e-07
F30-F39	morb	-0.119117	0.0061773	-19.2831	7.45041e-83	1	12532	8.34446e-81
J90-J94	Log(scale)	0.822232	0.0144093	57.0625	0	1	4298	0
J95-J99	(Intercept)	7.0231	0.30547	22.9911	5.72052e-117	1	4194	7.15064e-115
J95-J99	age	-0.0230387	0.00495531	-4.64929	3.33081e-06	1	4194	0.000163209
M05-M14	morb	-0.118442	0.00470739	-25.1608	1.07543e-139	1	16892	1.44107e-137
J95-J99	Log(scale)	0.872851	0.0153192	56.9777	0	1	4194	0
K00-K14	(Intercept)	8.39546	0.148735	56.4457	0	1	12487	0
K00-K14	age	-0.00561558	0.00271248	-2.07027	0.0384268	1	12487	0.922243
F10-F19	morb	-0.117516	0.00754098	-15.5836	9.4092e-55	1	9673	9.22102e-53
K00-K14	Log(scale)	0.791483	0.0140273	56.4243	0	1	12487	0
K20-K31	(Intercept)	7.96291	0.0786951	101.187	0	1	48516	0
K20-K31	age	-0.0101416	0.00138157	-7.34061	2.12622e-13	1	48516	1.48836e-11
M45-M49	morb	-0.117146	0.00522294	-22.4292	2.04219e-111	1	10672	2.49147e-109
K20-K31	Log(scale)	0.755201	0.0061816	122.169	0	1	48516	0
K40-K46	(Intercept)	8.23809	0.110677	74.4334	0	1	27304	0
K40-K46	age	-0.0107749	0.00190205	-5.66489	1.47122e-08	1	27304	8.64932e-07
D60-D64	morb	-0.11638	0.00572806	-20.3174	9.01403e-92	1	11272	1.06366e-89
K40-K46	Log(scale)	0.759335	0.00841868	90.1964	0	1	27304	0
K50-K52	(Intercept)	7.26504	0.138005	52.6432	0	1	14930	0
K50-K52	age	0.00442581	0.0025447	1.73923	0.0819942	1	14930	1
I26-I28	morb	-0.115362	0.00936824	-12.3142	7.59645e-35	1	3116	6.76084e-33
K50-K52	Log(scale)	0.848952	0.010732	79.1047	0	1	14930	0
K55-K64	(Intercept)	7.68581	0.0801714	95.8672	0	1	51584	0
K55-K64	age	-0.00444555	0.00139806	-3.17981	0.00147373	1	51584	0.0471595
F40-F48	morb	-0.112094	0.00685852	-16.3437	4.81979e-60	1	8246	4.81979e-58
K55-K64	Log(scale)	0.838593	0.0058666	142.944	0	1	51584	0
K65-K67	(Intercept)	7.51455	0.27134	27.6943	8.18291e-169	1	3587	1.20289e-166
K65-K67	age	-0.00619338	0.00492694	-1.25704	0.208738	1	3587	1
I70-I79	morb	-0.110626	0.00815583	-13.5641	6.54086e-42	1	4453	6.01759e-40
K65-K67	Log(scale)	0.878665	0.0198475	44.2709	0	1	3587	0
K70-K77	(Intercept)	6.80427	0.289805	23.4788	6.71533e-122	1	3875	8.46132e-120
K70-K77	age	-0.00901039	0.00493837	-1.82457	0.0680661	1	3875	1
N20-N23	morb	-0.110255	0.0130012	-8.48039	2.24442e-17	1	2746	1.70576e-15
K70-K77	Log(scale)	0.854053	0.0169897	50.2688	0	1	3875	0
K80-K87	(Intercept)	7.19508	0.130951	54.9447	0	1	16896	0
K80-K87	age	-0.0130172	0.00237483	-5.48132	4.22165e-08	1	16896	2.36412e-06
D50-D53	morb	-0.107587	0.00655095	-16.4231	1.30808e-60	1	8692	1.33424e-58
K80-K87	Log(scale)	0.855974	0.00870009	98.3868	0	1	16896	0
K90-K93	(Intercept)	7.809	0.196862	39.6674	0	1	9801	0
K90-K93	age	-0.01216	0.00341863	-3.55698	0.000375144	1	9801	0.0135052
K70-K77	morb	-0.106083	0.00875584	-12.1156	8.72765e-34	1	3875	7.59306e-32
K90-K93	Log(scale)	0.964941	0.0118175	81.6537	0	1	9801	0
L00-L08	(Intercept)	8.54142	0.233015	36.6562	3.6516e-294	1	6669	6.13469e-292
L00-L08	age	-0.0155226	0.00418962	-3.70502	0.000211377	1	6669	0.0082437
N10-N16	morb	-0.105909	0.0104487	-10.1362	3.81822e-24	1	2894	3.09276e-22
L00-L08	Log(scale)	0.955613	0.0155331	61.521	0	1	6669	0
L60-L75	(Intercept)	8.85005	0.222949	39.6954	0	1	7115	0
L60-L75	age	-0.00946051	0.00403508	-2.34457	0.0190492	1	7115	0.47623
H40-H42	morb	-0.10496	0.0103815	-10.1103	4.97271e-24	1	3840	3.97817e-22
L60-L75	Log(scale)	0.790029	0.0210538	37.5242	0	1	7115	0
L80-L99	(Intercept)	8.66387	0.159312	54.3829	0	1	12922	0
L80-L99	age	-0.0105754	0.00280971	-3.76388	0.000167299	1	12922	0.00685925
M40-M43	morb	-0.104475	0.00905363	-11.5395	8.33852e-31	1	3129	7.08774e-29
L80-L99	Log(scale)	0.814959	0.0128757	63.2942	0	1	12922	0
M05-M14	(Intercept)	7.23374	0.141764	51.0266	0	1	16892	0
M05-M14	age	-0.00407191	0.00235224	-1.73108	0.0834379	1	16892	1
D70-D77	morb	-0.100201	0.00852926	-11.748	7.23432e-32	1	3912	6.22152e-30
M05-M14	Log(scale)	0.768117	0.00924205	83.111	0	1	16892	0
M15-M19	(Intercept)	8.27672	0.110079	75.1893	0	1	37504	0
M15-M19	age	-0.0118133	0.00179352	-6.58666	4.49817e-11	1	37504	2.9688e-09
G90-G99	morb	-0.100069	0.0107641	-9.29661	1.45e-20	1	3203	1.1455e-18
M15-M19	Log(scale)	0.766979	0.00699835	109.594	0	1	37504	0
M20-M25	(Intercept)	8.04568	0.101084	79.5943	0	1	29308	0
M20-M25	age	-0.00657959	0.00178413	-3.68784	0.000226165	1	29308	0.00859426
C50-C50	morb	-0.0979294	0.00728306	-13.4462	3.24195e-41	1	13999	2.95018e-39
M20-M25	Log(scale)	0.705835	0.00851897	82.8546	0	1	29308	0
M40-M43	(Intercept)	7.29867	0.307688	23.721	2.18981e-124	1	3129	2.78105e-122
M40-M43	age	-0.0090267	0.0051034	-1.76876	0.0769334	1	3129	1
H25-H28	morb	-0.095798	0.00353492	-27.1005	9.71554e-162	1	19151	1.39904e-159
M40-M43	Log(scale)	0.741638	0.0199204	37.23	2.2331e-303	1	3129	3.8186e-301
M45-M49	(Intercept)	7.29234	0.166783	43.7235	0	1	10672	0
M45-M49	age	-0.00690578	0.00277922	-2.48479	0.0129629	1	10672	0.337036
N17-N19	morb	-0.095177	0.00647787	-14.6927	7.18476e-49	1	7023	6.96922e-47
M45-M49	Log(scale)	0.707385	0.011059	63.9644	0	1	10672	0
M50-M54	(Intercept)	6.95048	0.114293	60.8128	0	1	17115	0
M50-M54	age	-0.00208307	0.00211862	-0.98322	0.325499	1	17115	1
H30-H36	morb	-0.0948159	0.00676643	-14.0127	1.30357e-44	1	5542	1.25142e-42
M50-M54	Log(scale)	0.804262	0.00889038	90.4642	0	1	17115	0
M65-M68	(Intercept)	7.84609	0.177319	44.2485	0	1	7873	0
M65-M68	age	-0.00376965	0.0031257	-1.20602	0.227811	1	7873	1
A30-A49	morb	-0.0907064	0.00740142	-12.2553	1.57397e-34	1	3798	1.3851e-32
M65-M68	Log(scale)	0.578915	0.0173791	33.311	2.67359e-243	1	7873	4.25101e-241
M70-M79	(Intercept)	7.5586	0.123227	61.3386	0	1	21668	0
M70-M79	age	0.00267289	0.00219367	1.21845	0.223051	1	21668	1
D00-D09	morb	-0.0894749	0.011288	-7.92657	2.25289e-15	1	5019	1.64461e-13
M70-M79	Log(scale)	0.841012	0.00911721	92.2445	0	1	21668	0
M80-M85	(Intercept)	7.12877	0.199996	35.6445	2.86784e-278	1	10982	4.70325e-276
M80-M85	age	-0.00216696	0.00323993	-0.668828	0.503605	1	10982	1
I20-I25	morb	-0.0842622	0.00611367	-13.7826	3.24433e-43	1	14361	3.04967e-41
M80-M85	Log(scale)	0.836445	0.0111724	74.8672	0	1	10982	0
N10-N16	(Intercept)	7.00551	0.275492	25.4291	1.2031e-142	1	2894	1.62419e-140
N10-N16	age	-0.0190683	0.00499294	-3.81906	0.000133958	1	2894	0.00576021
D37-D48	morb	-0.079527	0.0103199	-7.70621	1.29614e-14	1	3109	9.33218e-13
N10-N16	Log(scale)	0.840885	0.018885	44.5267	0	1	2894	0
N17-N19	(Intercept)	5.20393	0.272842	19.0731	4.22802e-81	1	7023	4.65082e-79
N17-N19	age	0.0126925	0.00423322	2.99832	0.00271476	1	7023	0.0760134
I60-I69	morb	-0.0794105	0.00901881	-8.80498	1.30875e-18	1	5107	1.02082e-16
N17-N19	Log(scale)	0.932359	0.0120907	77.1139	0	1	7023	0
N20-N23	(Intercept)	6.63301	0.301799	21.9782	4.65464e-107	1	2746	5.58557e-105
N20-N23	age	-0.00689411	0.00560138	-1.23079	0.218402	1	2746	1
J95-J99	morb	-0.0767869	0.00741954	-10.3493	4.2162e-25	1	4194	3.45728e-23
N20-N23	Log(scale)	0.859292	0.0209462	41.0238	0	1	2746	0
N30-N39	(Intercept)	8.05736	0.108153	74.4993	0	1	23072	0
N30-N39	age	-0.0157742	0.00196468	-8.02887	9.83757e-16	1	23072	7.2798e-14
C51-C58	morb	-0.0714042	0.0112168	-6.3658	1.94273e-10	1	3573	1.24335e-08
N30-N39	Log(scale)	0.81846	0.00811771	100.824	0	1	23072	0
N60-N64	(Intercept)	8.61758	0.232501	37.0647	1.0403e-300	1	6759	1.76851e-298
N60-N64	age	-0.0168588	0.0045315	-3.72037	0.000198934	1	6759	0.00795738
J90-J94	morb	-0.0544462	0.00746877	-7.28985	3.10306e-13	1	4298	2.14111e-11
N60-N64	Log(scale)	0.925362	0.0183312	50.48	0	1	6759	0
N70-N77	(Intercept)	7.6428	0.17052	44.8206	0	1	8067	0
N70-N77	age	0.00187357	0.00357618	0.523903	0.600346	1	8067	1
C76-C80	morb	-0.0447507	0.00548791	-8.15442	3.50869e-16	1	8595	2.63151e-14
N70-N77	Log(scale)	0.877153	0.0159448	55.012	0	1	8067	0
N80-N98	(Intercept)	7.5947	0.0684731	110.915	0	1	62573	0
N80-N98	age	0.00514958	0.00136399	3.77538	0.000159766	1	62573	0.00671018
C15-C26	morb	-0.0201926	0.00659027	-3.064	0.00218401	1	4054	0.0633363
N80-N98	Log(scale)	0.862147	0.00624662	138.018	0	1	62573	0

## Sheet: 9. M morb hosp risk
Presenting diagnosis	Term	Estimate	Std.error	Statistic	P-value	Time window (years)	Number of individuals with presenting diagnosis	Adjusted p-value
A00-A09	(Intercept)	8.40454	0.225382	37.2902	2.36369e-304	1	6733	4.16009e-302
A00-A09	age	-0.0255165	0.00379606	-6.72184	1.79443e-11	1	6733	1.05872e-09
C15-C26	morb	-0.0127102	0.00527553	-2.40928	0.015984	1	5659	0.232835
A00-A09	Log(scale)	0.840473	0.0132591	63.3884	0	1	6733	0
A30-A49	(Intercept)	6.63258	0.248283	26.7138	3.25064e-157	1	4447	4.64842e-155
A30-A49	age	-0.0259733	0.00416242	-6.23994	4.37733e-10	1	4447	2.14489e-08
C76-C80	morb	-0.0348472	0.00560651	-6.21549	5.11653e-10	1	6377	2.45593e-08
A30-A49	Log(scale)	0.741984	0.0135957	54.5748	0	1	4447	0
B95-B98	(Intercept)	7.63267	0.161928	47.1363	0	1	9650	0
B95-B98	age	-0.0204152	0.00284946	-7.16456	7.80354e-13	1	9650	4.76016e-11
C64-C68	morb	-0.0399268	0.00817204	-4.88578	1.03021e-06	1	3165	3.29668e-05
B95-B98	Log(scale)	0.753597	0.0106697	70.6297	0	1	9650	0
C15-C26	(Intercept)	5.01238	0.169073	29.6463	3.78734e-193	1	5659	5.90825e-191
C15-C26	age	-0.0165506	0.00278967	-5.9328	2.97803e-09	1	5659	1.26666e-07
D37-D48	morb	-0.0616899	0.00929111	-6.63968	3.14373e-11	1	3586	1.79193e-09
C15-C26	Log(scale)	0.362839	0.0105153	34.5056	6.60328e-261	1	5659	1.10275e-258
C43-C44	(Intercept)	7.57793	0.217529	34.8364	6.83709e-266	1	9414	1.15547e-263
C43-C44	age	-0.00457654	0.00352744	-1.29741	0.19449	1	9414	1
C81-C96	morb	-0.0635775	0.00968492	-6.56458	5.21782e-11	1	2854	2.92198e-09
C43-C44	Log(scale)	0.719938	0.0143895	50.0322	0	1	9414	0
C60-C63	(Intercept)	4.50435	0.241442	18.656	1.12797e-77	1	9060	1.28589e-75
C60-C63	age	0.0206898	0.0039173	5.28166	1.28019e-07	1	9060	4.7367e-06
J95-J99	morb	-0.0708559	0.00683141	-10.3721	3.32231e-25	1	5189	2.52495e-23
C60-C63	Log(scale)	0.792594	0.011127	71.2317	0	1	9060	0
C64-C68	(Intercept)	6.17616	0.249999	24.7048	9.50171e-135	1	3165	1.24472e-132
C64-C68	age	-0.0223478	0.00416992	-5.35928	8.3554e-08	1	3165	3.17505e-06
J90-J94	morb	-0.0753184	0.00656486	-11.473	1.8037e-30	1	6312	1.42493e-28
C64-C68	Log(scale)	0.462415	0.0151202	30.5826	2.08736e-205	1	3165	3.27715e-203
C76-C80	(Intercept)	4.62855	0.19885	23.2765	7.66294e-120	1	6377	9.57867e-118
C76-C80	age	-0.00837498	0.00323707	-2.58721	0.00967563	1	6377	0.15481
A30-A49	morb	-0.075949	0.00654632	-11.6018	4.03576e-31	1	4447	3.22861e-29
C76-C80	Log(scale)	0.559771	0.0103615	54.0239	0	1	6377	0
C81-C96	(Intercept)	4.75598	0.25999	18.2929	9.4253e-75	1	2854	1.05563e-72
C81-C96	age	-0.00332	0.00445937	-0.744499	0.456574	1	2854	1
K70-K77	morb	-0.0765678	0.00859636	-8.90701	5.24267e-19	1	4282	3.61744e-17
C81-C96	Log(scale)	0.672511	0.0162767	41.3175	0	1	2854	0
D10-D36	(Intercept)	9.07655	0.12086	75.0995	0	1	23080	0
D10-D36	age	-0.0298548	0.00209653	-14.2401	5.16767e-46	1	23080	4.70258e-44
I20-I25	morb	-0.0766204	0.00522932	-14.6521	1.30663e-48	1	28994	1.2021e-46
D10-D36	Log(scale)	0.774481	0.00913448	84.7865	0	1	23080	0
D37-D48	(Intercept)	7.23246	0.258541	27.9741	3.36011e-172	1	3586	5.04017e-170
D37-D48	age	-0.0332507	0.00441458	-7.53201	4.9964e-14	1	3586	3.19769e-12
G90-G99	morb	-0.0769546	0.0103239	-7.45402	9.05403e-14	1	3114	5.70404e-12
D37-D48	Log(scale)	0.713054	0.0159201	44.7895	0	1	3586	0
D50-D53	(Intercept)	7.32628	0.261071	28.0625	2.81516e-173	1	5673	4.25089e-171
D50-D53	age	-0.022169	0.00432491	-5.1259	2.96123e-07	1	5673	1.0226e-05
C60-C63	morb	-0.0773485	0.00781573	-9.89652	4.3101e-23	1	9060	3.14637e-21
D50-D53	Log(scale)	0.842943	0.0136485	61.7609	0	1	5673	0
D60-D64	(Intercept)	6.63756	0.204032	32.532	3.76384e-232	1	8164	5.98451e-230
D60-D64	age	-0.0161089	0.003435	-4.68964	2.73683e-06	1	8164	8.48417e-05
N10-N16	morb	-0.0798966	0.0089908	-8.88649	6.30699e-19	1	2936	4.28876e-17
D60-D64	Log(scale)	0.823879	0.0106463	77.3866	0	1	8164	0
D70-D77	(Intercept)	6.5895	0.277106	23.7797	5.41457e-125	1	3115	6.82236e-123
D70-D77	age	-0.0195827	0.0047116	-4.15627	3.23482e-05	1	3115	0.000905749
D50-D53	morb	-0.0811031	0.00694272	-11.6817	1.58033e-31	1	5673	1.32748e-29
D70-D77	Log(scale)	0.704573	0.0165067	42.6841	0	1	3115	0
E00-E07	(Intercept)	8.37802	0.316375	26.4813	1.59171e-154	1	4775	2.24431e-152
E00-E07	age	-0.0204767	0.00527012	-3.88543	0.000102148	1	4775	0.00234941
N17-N19	morb	-0.0843175	0.005666	-14.8813	4.359e-50	1	9612	4.18464e-48
E00-E07	Log(scale)	0.936753	0.0171032	54.7705	0	1	4775	0
E10-E14	(Intercept)	7.92373	0.164836	48.0703	0	1	18790	0
E10-E14	age	-0.0156734	0.0027674	-5.66359	1.4824e-08	1	18790	5.92959e-07
D60-D64	morb	-0.0910455	0.00581891	-15.6465	3.51076e-55	1	8164	3.51076e-53
E10-E14	Log(scale)	0.962693	0.00870723	110.563	0	1	18790	0
E65-E68	(Intercept)	7.8375	0.228279	34.333	2.52477e-258	1	8513	4.19112e-256
E65-E68	age	-0.0114825	0.00383193	-2.99652	0.00273077	1	8513	0.046423
N25-N29	morb	-0.0910485	0.00991526	-9.18267	4.20548e-20	1	2470	2.94383e-18
E65-E68	Log(scale)	0.896056	0.0126945	70.5861	0	1	8513	0
E70-E90	(Intercept)	7.47989	0.121435	61.5959	0	1	37980	0
E70-E90	age	-0.0110659	0.00201577	-5.48963	4.02778e-08	1	37980	1.57083e-06
D70-D77	morb	-0.0972549	0.00834047	-11.6606	2.02598e-31	1	3115	1.6613e-29
E70-E90	Log(scale)	0.984967	0.00576429	170.874	0	1	37980	0
F10-F19	(Intercept)	7.90309	0.167088	47.2991	0	1	14238	0
F10-F19	age	-0.0189496	0.00294154	-6.44209	1.17842e-10	1	14238	6.24564e-09
I60-I69	morb	-0.0991961	0.0085116	-11.6542	2.1835e-31	1	7380	1.76864e-29
F10-F19	Log(scale)	0.998224	0.00953241	104.719	0	1	14238	0
F30-F39	(Intercept)	7.91056	0.206245	38.3552	0	1	7512	0
F30-F39	age	-0.0234411	0.00371468	-6.3104	2.78318e-10	1	7512	1.41942e-08
K80-K87	morb	-0.100134	0.00631049	-15.8679	1.05727e-56	1	8499	1.07842e-54
F30-F39	Log(scale)	0.950355	0.0127403	74.5946	0	1	7512	0
F40-F48	(Intercept)	7.82949	0.269425	29.06	1.14977e-185	1	4668	1.77065e-183
F40-F48	age	-0.0152738	0.00469993	-3.2498	0.00115486	1	4668	0.0230972
K65-K67	morb	-0.101869	0.0109854	-9.27319	1.80665e-20	1	2460	1.28272e-18
F40-F48	Log(scale)	0.913426	0.016785	54.4193	0	1	4668	0
G40-G47	(Intercept)	8.24145	0.179819	45.8319	0	1	11085	0
G40-G47	age	-0.0131106	0.00321882	-4.0731	4.63923e-05	1	11085	0.00125259
I70-I79	morb	-0.103172	0.00697304	-14.7958	1.55885e-49	1	6925	1.46532e-47
G40-G47	Log(scale)	0.91901	0.0118912	77.285	0	1	11085	0
G50-G59	(Intercept)	8.42355	0.180857	46.5758	0	1	9136	0
G50-G59	age	-0.0137562	0.00316996	-4.33954	1.42783e-05	1	9136	0.000414071
H25-H28	morb	-0.104445	0.00419919	-24.8727	1.46998e-136	1	14839	1.95507e-134
G50-G59	Log(scale)	0.761097	0.0140469	54.1825	0	1	9136	0
G90-G99	(Intercept)	7.93876	0.321354	24.7041	9.65557e-135	1	3114	1.25522e-132
G90-G99	age	-0.0391608	0.00559838	-6.99502	2.65217e-12	1	3114	1.5913e-10
N20-N23	morb	-0.110673	0.010661	-10.3811	3.02123e-25	1	6158	2.32635e-23
G90-G99	Log(scale)	0.913207	0.0182458	50.0503	0	1	3114	0
H00-H06	(Intercept)	8.71555	0.241143	36.1427	4.84668e-286	1	5739	8.48169e-284
H00-H06	age	-0.0166218	0.00410994	-4.04429	5.24824e-05	1	5739	0.00131206
F30-F39	morb	-0.113951	0.00764373	-14.9078	2.9308e-50	1	7512	2.87218e-48
H00-H06	Log(scale)	0.753927	0.0200378	37.6253	0	1	5739	0
H25-H28	(Intercept)	7.70572	0.147793	52.1386	0	1	14839	0
H25-H28	age	-0.0171017	0.0023457	-7.29065	3.08456e-13	1	14839	1.91243e-11
J09-J18	morb	-0.114637	0.00578691	-19.8097	2.45327e-87	1	9134	2.8458e-85
H25-H28	Log(scale)	0.555407	0.00989868	56.1093	0	1	14839	0
H30-H36	(Intercept)	7.14275	0.215522	33.1417	7.46884e-241	1	6045	1.20248e-238
H30-H36	age	-0.00705286	0.0036218	-1.94733	0.0514946	1	6045	0.463451
J20-J22	morb	-0.117124	0.00727206	-16.106	2.31602e-58	1	6116	2.3855e-56
H30-H36	Log(scale)	0.688779	0.0148681	46.3259	0	1	6045	0
H40-H42	(Intercept)	7.8076	0.360826	21.6381	7.86216e-104	1	3676	9.59184e-102
H40-H42	age	-0.0111187	0.00580747	-1.91456	0.055549	1	3676	0.463451
M80-M85	morb	-0.123365	0.00917524	-13.4454	3.27695e-41	1	3399	2.85095e-39
H40-H42	Log(scale)	0.80183	0.0203922	39.3205	0	1	3676	0
H53-H54	(Intercept)	7.60418	0.37337	20.3664	3.32548e-92	1	2787	3.95732e-90
H53-H54	age	-0.0154299	0.00637611	-2.41996	0.0155224	1	2787	0.232835
H53-H54	morb	-0.123425	0.0119909	-10.2933	7.55639e-25	1	2787	5.66729e-23
H53-H54	Log(scale)	0.982581	0.0210962	46.5763	0	1	2787	0
H90-H95	(Intercept)	8.37363	0.330907	25.3051	2.80659e-141	1	3911	3.7889e-139
H90-H95	age	-0.0185407	0.00546988	-3.3896	0.000699936	1	3911	0.0146987
M45-M49	morb	-0.124948	0.00672724	-18.5734	5.27655e-77	1	7913	5.9625e-75
H90-H95	Log(scale)	0.881787	0.0190356	46.323	0	1	3911	0
I10-I15	(Intercept)	7.85458	0.101792	77.1631	0	1	60095	0
I10-I15	age	-0.0108815	0.00166808	-6.52339	6.87362e-11	1	60095	3.71175e-09
I95-I99	morb	-0.127528	0.00707258	-18.0314	1.10474e-72	1	4907	1.19312e-70
I10-I15	Log(scale)	0.98612	0.00501679	196.564	0	1	60095	0
I20-I25	(Intercept)	6.00092	0.133339	45.0051	0	1	28994	0
I20-I25	age	-0.00490265	0.00230279	-2.129	0.0332543	1	28994	0.365797
M05-M14	morb	-0.127654	0.00605384	-21.0864	1.05929e-98	1	13510	1.28174e-96
I20-I25	Log(scale)	0.980272	0.00603769	162.359	0	1	28994	0
I26-I28	(Intercept)	8.22786	0.319315	25.7673	2.06535e-146	1	3609	2.82953e-144
I26-I28	age	-0.0337263	0.00544416	-6.19494	5.83056e-10	1	3609	2.74036e-08
K90-K93	morb	-0.128428	0.00705856	-18.1947	5.68595e-74	1	9568	6.31141e-72
I26-I28	Log(scale)	0.855831	0.0169698	50.4325	0	1	3609	0
I30-I52	(Intercept)	7.24644	0.134995	53.6793	0	1	26793	0
I30-I52	age	-0.0134545	0.00225114	-5.97673	2.27656e-09	1	26793	1.00168e-07
H30-H36	morb	-0.129218	0.0071826	-17.9905	2.31442e-72	1	6045	2.47643e-70
I30-I52	Log(scale)	0.940704	0.00663613	141.755	0	1	26793	0
I60-I69	(Intercept)	6.04397	0.278413	21.7087	1.6984e-104	1	7380	2.10601e-102
I60-I69	age	-0.000558877	0.00468655	-0.119251	0.905076	1	7380	1
B95-B98	morb	-0.130301	0.00527365	-24.708	8.78059e-135	1	9650	1.15904e-132
I60-I69	Log(scale)	1.08357	0.012392	87.4406	0	1	7380	0
I70-I79	(Intercept)	6.59606	0.240975	27.3724	5.84098e-165	1	6925	8.52782e-163
I70-I79	age	-0.00800427	0.00399858	-2.00178	0.0453088	1	6925	0.453088
N30-N39	morb	-0.131333	0.00452573	-29.0191	3.77503e-185	1	17971	5.77579e-183
I70-I79	Log(scale)	0.840137	0.0122578	68.5391	0	1	6925	0
I80-I89	(Intercept)	8.67365	0.1264	68.6207	0	1	24089	0
I80-I89	age	-0.0135054	0.00225349	-5.99309	2.05895e-09	1	24089	9.26529e-08
I26-I28	morb	-0.132041	0.00933231	-14.1488	1.89858e-45	1	3609	1.70872e-43
I80-I89	Log(scale)	0.88428	0.0091153	97.0105	0	1	24089	0
I95-I99	(Intercept)	6.31577	0.291276	21.6831	2.96015e-104	1	4907	3.64099e-102
I95-I99	age	-0.00276998	0.00468488	-0.591258	0.554347	1	4907	1
I30-I52	morb	-0.132356	0.00454809	-29.1013	3.45173e-186	1	26793	5.35018e-184
I95-I99	Log(scale)	0.842736	0.0140233	60.0955	0	1	4907	0
J09-J18	(Intercept)	7.86144	0.208657	37.6764	0	1	9134	0
J09-J18	age	-0.029926	0.00350656	-8.53428	1.41036e-17	1	9134	9.30835e-16
F40-F48	morb	-0.136265	0.00914986	-14.8926	3.68391e-50	1	4668	3.57339e-48
J09-J18	Log(scale)	0.913301	0.0106742	85.5618	0	1	9134	0
J20-J22	(Intercept)	7.85628	0.228987	34.3088	5.81041e-258	1	6116	9.58717e-256
J20-J22	age	-0.0253033	0.00394521	-6.41367	1.42059e-10	1	6116	7.38707e-09
D10-D36	morb	-0.136927	0.00528806	-25.8936	7.85773e-148	1	23080	1.09222e-145
J20-J22	Log(scale)	0.870679	0.0134248	64.856	0	1	6116	0
J30-J39	(Intercept)	8.79306	0.174206	50.475	0	1	10820	0
J30-J39	age	-0.0163408	0.00325405	-5.02169	5.12193e-07	1	10820	1.69024e-05
E10-E14	morb	-0.138443	0.00661402	-20.9317	2.75484e-97	1	18790	3.3058e-95
J30-J39	Log(scale)	0.888141	0.0145793	60.9181	0	1	10820	0
J40-J47	(Intercept)	8.85076	0.140087	63.1807	0	1	20938	0
J40-J47	age	-0.0282273	0.0024166	-11.6806	1.60209e-31	1	20938	1.32973e-29
E65-E68	morb	-0.138445	0.00775979	-17.8413	3.37574e-71	1	8513	3.54453e-69
J40-J47	Log(scale)	0.951639	0.00838445	113.5	0	1	20938	0
J90-J94	(Intercept)	6.80818	0.24544	27.7386	2.3891e-169	1	6312	3.55976e-167
J90-J94	age	-0.0236247	0.00405101	-5.8318	5.48316e-09	1	6312	2.24809e-07
F10-F19	morb	-0.141058	0.00700943	-20.124	4.55213e-90	1	14238	5.326e-88
J90-J94	Log(scale)	0.857529	0.0121025	70.8556	0	1	6312	0
J95-J99	(Intercept)	6.55235	0.269669	24.2977	2.07213e-130	1	5189	2.67304e-128
J95-J99	age	-0.0193516	0.00443625	-4.36215	1.28789e-05	1	5189	0.000386368
C43-C44	morb	-0.142533	0.00783567	-18.1903	6.15723e-74	1	9414	6.77295e-72
J95-J99	Log(scale)	0.813	0.0133565	60.8692	0	1	5189	0
K00-K14	(Intercept)	9.21301	0.182738	50.4166	0	1	9607	0
K00-K14	age	-0.0217532	0.00323853	-6.71698	1.85531e-11	1	9607	1.07608e-09
H40-H42	morb	-0.146746	0.0113163	-12.9676	1.86677e-38	1	3676	1.60542e-36
K00-K14	Log(scale)	0.828189	0.015189	54.5257	0	1	9607	0
K20-K31	(Intercept)	8.40568	0.0865756	97.0907	0	1	39371	0
K20-K31	age	-0.0208423	0.00153487	-13.5792	5.32054e-42	1	39371	4.68208e-40
A00-A09	morb	-0.14933	0.00615093	-24.2777	3.37429e-130	1	6733	4.3191e-128
K20-K31	Log(scale)	0.788795	0.00645469	122.205	0	1	39371	0
K40-K46	(Intercept)	9.30043	0.110364	84.2701	0	1	38665	0
K40-K46	age	-0.0188827	0.00188578	-10.0132	1.33359e-23	1	38665	9.86853e-22
H00-H06	morb	-0.152479	0.00961869	-15.8524	1.35332e-56	1	5739	1.36685e-54
K40-K46	Log(scale)	0.866171	0.00775866	111.639	0	1	38665	0
K50-K52	(Intercept)	7.64817	0.164474	46.5009	0	1	10475	0
K50-K52	age	-0.006551	0.00302008	-2.16915	0.0300713	1	10475	0.360856
H90-H95	morb	-0.154993	0.0104172	-14.8787	4.53473e-50	1	3911	4.30799e-48
K50-K52	Log(scale)	0.849916	0.0119432	71.1631	0	1	10475	0
K55-K64	(Intercept)	8.19607	0.0896517	91.4212	0	1	43988	0
K55-K64	age	-0.0172787	0.00155012	-11.1467	7.43458e-29	1	43988	5.79897e-27
M65-M68	morb	-0.155237	0.0105004	-14.7839	1.86123e-49	1	5104	1.73094e-47
K55-K64	Log(scale)	0.836469	0.00602023	138.943	0	1	43988	0
K65-K67	(Intercept)	5.97986	0.348236	17.1718	4.31455e-66	1	2460	4.48713e-64
K65-K67	age	0.00366328	0.00592861	0.617899	0.536642	1	2460	1
M15-M19	morb	-0.156936	0.00461515	-34.0046	1.90411e-253	1	27349	3.12274e-251
K65-K67	Log(scale)	0.819171	0.0208065	39.3709	0	1	2460	0
K70-K77	(Intercept)	7.46776	0.264106	28.2756	6.89773e-176	1	4282	1.04846e-173
K70-K77	age	-0.0305533	0.00466807	-6.54517	5.94285e-11	1	4282	3.26857e-09
M50-M54	morb	-0.157197	0.00649256	-24.2118	1.67027e-129	1	12450	2.12124e-127
K70-K77	Log(scale)	0.852513	0.0152089	56.0535	0	1	4282	0
K80-K87	(Intercept)	7.67647	0.186691	41.1186	0	1	8499	0
K80-K87	age	-0.0305926	0.00324693	-9.42201	4.42535e-21	1	8499	3.18625e-19
E70-E90	morb	-0.159634	0.00457413	-34.8993	7.62022e-267	1	37980	1.30306e-264
K80-K87	Log(scale)	0.824354	0.0110079	74.8876	0	1	8499	0
K90-K93	(Intercept)	7.16217	0.205263	34.8927	9.60288e-267	1	9568	1.63249e-264
K90-K93	age	-0.0145178	0.00357661	-4.05911	4.9261e-05	1	9568	0.00128079
E00-E07	morb	-0.16079	0.0107713	-14.9277	2.17706e-50	1	4775	2.15529e-48
K90-K93	Log(scale)	0.99842	0.0108558	91.9713	0	1	9568	0
L00-L08	(Intercept)	9.57764	0.212949	44.9762	0	1	8729	0
L00-L08	age	-0.0331315	0.00382118	-8.6705	4.30235e-18	1	8729	2.88258e-16
J40-J47	morb	-0.162365	0.00587325	-27.6448	3.22107e-168	1	20938	4.76718e-166
L00-L08	Log(scale)	0.989004	0.0134868	73.3315	0	1	8729	0
L60-L75	(Intercept)	9.4134	0.240496	39.1416	0	1	6411	0
L60-L75	age	-0.0173374	0.00430323	-4.02893	5.60308e-05	1	6411	0.00134474
N40-N51	morb	-0.162577	0.00489394	-33.22	5.53891e-242	1	27409	9.02842e-240
L60-L75	Log(scale)	0.837496	0.0221269	37.8497	0	1	6411	0
L80-L99	(Intercept)	8.85772	0.187231	47.309	0	1	10052	0
L80-L99	age	-0.0188658	0.00317895	-5.93459	2.94573e-09	1	10052	1.26666e-07
K55-K64	morb	-0.167175	0.00374299	-44.6635	0	1	43988	0
L80-L99	Log(scale)	0.829901	0.012987	63.9024	0	1	10052	0
M05-M14	(Intercept)	7.59035	0.182438	41.6052	0	1	13510	0
M05-M14	age	-0.0108222	0.00302399	-3.5788	0.000345173	1	13510	0.00759381
I10-I15	morb	-0.170295	0.00474072	-35.9218	1.39665e-282	1	60095	2.43017e-280
M05-M14	Log(scale)	0.878683	0.0100102	87.7787	0	1	13510	0
M15-M19	(Intercept)	9.15342	0.128779	71.0786	0	1	27349	0
M15-M19	age	-0.0269843	0.00212792	-12.681	7.5326e-37	1	27349	6.40271e-35
K20-K31	morb	-0.171161	0.00396428	-43.1758	0	1	39371	0
M15-M19	Log(scale)	0.798232	0.00811839	98.324	0	1	27349	0
M20-M25	(Intercept)	8.88947	0.123795	71.8081	0	1	20984	0
M20-M25	age	-0.0174314	0.00224594	-7.76128	8.40757e-15	1	20984	5.46492e-13
G50-G59	morb	-0.178682	0.00690124	-25.8913	8.34477e-148	1	9136	1.15158e-145
M20-M25	Log(scale)	0.815149	0.0102209	79.7531	0	1	20984	0
M45-M49	(Intercept)	7.9494	0.209418	37.9596	0	1	7913	0
M45-M49	age	-0.0185291	0.00352693	-5.25359	1.49161e-07	1	7913	5.36981e-06
M20-M25	morb	-0.18728	0.00573513	-32.6549	6.82982e-234	1	20984	1.09277e-231
M45-M49	Log(scale)	0.800397	0.0126818	63.1137	0	1	7913	0
M50-M54	(Intercept)	8.05676	0.156244	51.5652	0	1	12450	0
M50-M54	age	-0.0175405	0.00285843	-6.13642	8.44028e-10	1	12450	3.88253e-08
G40-G47	morb	-0.187528	0.00705339	-26.5869	9.62169e-156	1	11085	1.36628e-153
M50-M54	Log(scale)	0.895056	0.0105341	84.9675	0	1	12450	0
M65-M68	(Intercept)	8.59299	0.241289	35.6129	8.84146e-278	1	5104	1.52073e-275
M65-M68	age	-0.0136129	0.00422961	-3.21848	0.00128871	1	5104	0.0244854
J30-J39	morb	-0.191715	0.00949421	-20.1929	1.13073e-90	1	10820	1.33426e-88
M65-M68	Log(scale)	0.685465	0.0217858	31.4639	2.71229e-217	1	5104	4.28541e-215
M70-M79	(Intercept)	8.11461	0.15347	52.8742	0	1	18170	0
M70-M79	age	-0.00283379	0.00266245	-1.06435	0.287168	1	18170	1
K50-K52	morb	-0.19951	0.00722956	-27.5964	1.22858e-167	1	10475	1.80602e-165
M70-M79	Log(scale)	0.904203	0.0102704	88.0394	0	1	18170	0
M80-M85	(Intercept)	7.60246	0.28204	26.9552	4.95071e-160	1	3399	7.12902e-158
M80-M85	age	-0.0156429	0.00494766	-3.16168	0.00156863	1	3399	0.0282354
L00-L08	morb	-0.200116	0.00769611	-26.0022	4.68075e-149	1	8729	6.55305e-147
M80-M85	Log(scale)	0.806057	0.0191444	42.104	0	1	3399	0
N10-N16	(Intercept)	7.1699	0.286576	25.0192	3.77878e-138	1	2936	5.06357e-136
N10-N16	age	-0.031297	0.00496182	-6.30756	2.83466e-10	1	2936	1.41942e-08
M70-M79	morb	-0.205608	0.00593086	-34.6675	2.4316e-263	1	18170	4.08509e-261
N10-N16	Log(scale)	0.745515	0.0172784	43.1471	0	1	2936	0
N17-N19	(Intercept)	5.5622	0.217711	25.5486	5.6936e-144	1	9612	7.74329e-142
N17-N19	age	-0.00140225	0.00344886	-0.406584	0.684313	1	9612	1
K00-K14	morb	-0.21375	0.00784529	-27.2456	1.87199e-163	1	9607	2.71439e-161
N17-N19	Log(scale)	0.88068	0.00974443	90.3779	0	1	9612	0
N20-N23	(Intercept)	7.50231	0.225849	33.2182	5.87707e-242	1	6158	9.52086e-240
N20-N23	age	-0.0215424	0.00420059	-5.12843	2.92173e-07	1	6158	1.0226e-05
I80-I89	morb	-0.213854	0.00549406	-38.9245	0	1	24089	0
N20-N23	Log(scale)	0.923703	0.0143995	64.1485	0	1	6158	0
N25-N29	(Intercept)	6.72185	0.372071	18.066	5.89969e-73	1	2470	6.43067e-71
N25-N29	age	-0.0138741	0.00619212	-2.24061	0.0250512	1	2470	0.325666
L80-L99	morb	-0.214259	0.00596582	-35.9143	1.82411e-282	1	10052	3.15571e-280
N25-N29	Log(scale)	0.804037	0.0201523	39.8981	0	1	2470	0
N30-N39	(Intercept)	8.36669	0.132764	63.019	0	1	17971	0
N30-N39	age	-0.0309627	0.00227724	-13.5966	4.19606e-42	1	17971	3.7345e-40
L60-L75	morb	-0.221426	0.0123901	-17.8712	1.97595e-71	1	6411	2.0945e-69
N30-N39	Log(scale)	0.797992	0.00824944	96.7329	0	1	17971	0
N40-N51	(Intercept)	9.72185	0.129377	75.1438	0	1	27409	0
N40-N51	age	-0.0406803	0.0021711	-18.7372	2.46102e-78	1	27409	2.83018e-76
K40-K46	morb	-0.23441	0.00476919	-49.151	0	1	38665	0
N40-N51	Log(scale)	0.886356	0.00773776	114.549	0	1	27409	0

## Sheet: 10. F diagnosis trajectories
	Diagnosis 1	Diagnosis 2	Diagnosis 3	Diagnosis 4	Diagnosis 5	Median length of time of trajectory in years
	N80-N98	I80-I89	E65-E68	J90-J94	NA	15.2767
	N80-N98	G50-G59	E65-E68	N17-N19	NA	14.3205
	N80-N98	M50-M54	F30-F39	N17-N19	NA	14.1466
	N80-N98	M20-M25	D50-D53	N17-N19	NA	14.0562
	N80-N98	M50-M54	H25-H28	N17-N19	NA	13.9342
	N80-N98	I20-I25	E65-E68	N17-N19	NA	13.6822
	N80-N98	J40-J47	E65-E68	N17-N19	NA	13.5918
	N60-N64	K20-K31	M70-M79	A00-A09	NA	13.5466
	N80-N98	G50-G59	F30-F39	N17-N19	NA	13.4767
	N80-N98	K50-K52	M50-M54	J95-J99	NA	13.4233
	N80-N98	K20-K31	E65-E68	N17-N19	NA	13.3863
	N80-N98	M50-M54	E65-E68	N17-N19	NA	13.3671
	N80-N98	M20-M25	F30-F39	A00-A09	NA	13.3068
	N80-N98	I80-I89	F30-F39	N17-N19	NA	13.3014
	N80-N98	I80-I89	M50-M54	N17-N19	NA	13.2959
	N80-N98	I10-I15	E65-E68	N17-N19	NA	13.2712
	N80-N98	M20-M25	E65-E68	N17-N19	NA	13.2493
	N80-N98	M50-M54	I30-I52	N17-N19	NA	13.2301
	N80-N98	K50-K52	M50-M54	N17-N19	NA	13.2192
	E10-E14	I20-I25	H30-H36	N17-N19	NA	13.1575
	N80-N98	E00-E07	E65-E68	N17-N19	NA	13.1123
	N80-N98	K50-K52	M50-M54	A00-A09	NA	13.0959
	N80-N98	I10-I15	K65-K67	A00-A09	NA	13.0959
	N60-N64	J40-J47	A00-A09	NA	NA	13.0904
	N80-N98	M70-M79	E65-E68	N17-N19	NA	13.0795
	N80-N98	I10-I15	E65-E68	J90-J94	NA	13.0767
	N80-N98	M05-M14	D50-D53	N17-N19	NA	13.0712
	N80-N98	K20-K31	F30-F39	A00-A09	NA	13.0466
	N80-N98	K40-K46	E65-E68	N17-N19	NA	13.0411
	N80-N98	K20-K31	F30-F39	N17-N19	NA	12.9384
	N80-N98	K55-K64	E65-E68	A00-A09	NA	12.8959
	N80-N98	G50-G59	F30-F39	A00-A09	NA	12.8712
	N80-N98	I80-I89	F30-F39	J09-J18	NA	12.811
	N80-N98	J40-J47	F30-F39	N17-N19	NA	12.7452
	N80-N98	M50-M54	D50-D53	N17-N19	NA	12.7397
	N80-N98	K20-K31	F30-F39	J09-J18	NA	12.7356
	N80-N98	I80-I89	M50-M54	J95-J99	NA	12.7123
	N80-N98	I10-I15	D50-D53	N17-N19	NA	12.7096
	N60-N64	B95-B98	H25-H28	NA	NA	12.674
	N80-N98	K55-K64	F30-F39	A00-A09	NA	12.5863
	N80-N98	K55-K64	F30-F39	J09-J18	NA	12.5699
	N80-N98	I80-I89	E65-E68	N17-N19	NA	12.5425
	N80-N98	K80-K87	E65-E68	N17-N19	NA	12.5329
	L60-L75	M15-M19	J95-J99	NA	NA	12.526
	N80-N98	J40-J47	F30-F39	J95-J99	NA	12.5205
	N80-N98	K40-K46	F30-F39	A00-A09	NA	12.4849
	N80-N98	K55-K64	K65-K67	A00-A09	NA	12.4178
	N80-N98	M50-M54	N17-N19	NA	NA	12.3808
	N80-N98	K55-K64	E65-E68	N17-N19	NA	12.3767
	N80-N98	K50-K52	F30-F39	A00-A09	NA	12.3397
	N80-N98	K40-K46	F30-F39	N17-N19	NA	12.3342
	N80-N98	M15-M19	D50-D53	N17-N19	NA	12.3233
	N80-N98	K65-K67	I60-I69	NA	NA	12.2329
	N80-N98	M20-M25	F30-F39	N17-N19	NA	12.2192
	N80-N98	G50-G59	F30-F39	J09-J18	NA	12.2055
	N80-N98	J40-J47	F30-F39	A00-A09	NA	12.2027
	N80-N98	I80-I89	M50-M54	J09-J18	NA	12.1411
	N80-N98	K50-K52	F30-F39	N17-N19	NA	12.1014
	N80-N98	M50-M54	I26-I28	NA	NA	12.0822
	N80-N98	E65-E68	J90-J94	NA	NA	12.0822
	N80-N98	E10-E14	F40-F48	NA	NA	12.0575
	N80-N98	K55-K64	F30-F39	N17-N19	NA	12.026
	N80-N98	J30-J39	E65-E68	NA	NA	11.9863
	L60-L75	E10-E14	N17-N19	NA	NA	11.9808
	N80-N98	K55-K64	F30-F39	J95-J99	NA	11.9781
	N60-N64	L80-L99	A00-A09	NA	NA	11.9562
	N60-N64	L80-L99	H25-H28	NA	NA	11.9123
	N60-N64	J40-J47	N17-N19	NA	NA	11.8904
	N80-N98	M50-M54	J95-J99	NA	NA	11.8712
	N80-N98	M50-M54	J90-J94	NA	NA	11.863
	N80-N98	I20-I25	D50-D53	N17-N19	NA	11.8055
	N80-N98	M50-M54	A00-A09	NA	NA	11.7918
	N60-N64	M20-M25	F40-F48	NA	NA	11.7753
	N80-N98	I20-I25	F40-F48	NA	NA	11.7452
	L60-L75	G40-G47	N17-N19	NA	NA	11.7315
	N80-N98	H00-H06	F30-F39	NA	NA	11.7014
	N80-N98	G50-G59	F40-F48	NA	NA	11.689
	N80-N98	J30-J39	F30-F39	NA	NA	11.6685
	L60-L75	M70-M79	N17-N19	NA	NA	11.6452
	N80-N98	M50-M54	J09-J18	NA	NA	11.6247
	N80-N98	E65-E68	N17-N19	NA	NA	11.5534
	N80-N98	M20-M25	F40-F48	NA	NA	11.5315
	N60-N64	J40-J47	D50-D53	NA	NA	11.4918
	L60-L75	M15-M19	N17-N19	NA	NA	11.4575
	N80-N98	K00-K14	F40-F48	NA	NA	11.4055
	N80-N98	N10-N16	A00-A09	NA	NA	11.3973
	N60-N64	J40-J47	K90-K93	NA	NA	11.3932
	N80-N98	E00-E07	E65-E68	NA	NA	11.3877
	N80-N98	G50-G59	E65-E68	NA	NA	11.3767
	N80-N98	M50-M54	I95-I99	NA	NA	11.3616
	N80-N98	K80-K87	F40-F48	NA	NA	11.3589
	N60-N64	M70-M79	N17-N19	NA	NA	11.3562
	N80-N98	M50-M54	K70-K77	NA	NA	11.337
	E10-E14	H30-H36	J09-J18	NA	NA	11.3137
	N80-N98	M20-M25	F30-F39	NA	NA	11.2767
	N80-N98	E00-E07	F40-F48	NA	NA	11.263
	L60-L75	N30-N39	N17-N19	NA	NA	11.2205
	N80-N98	M50-M54	I60-I69	NA	NA	11.1808
	N80-N98	L80-L99	E65-E68	NA	NA	11.1192
	N80-N98	H00-H06	F40-F48	NA	NA	11.0904
	N80-N98	K00-K14	E65-E68	NA	NA	11.0671
	D10-D36	N30-N39	J90-J94	NA	NA	11.063
	N80-N98	M20-M25	E65-E68	NA	NA	11.0548
	N80-N98	E65-E68	A30-A49	NA	NA	11.0438
	N60-N64	J40-J47	M05-M14	NA	NA	11.0329
	D10-D36	M15-M19	D60-D64	A00-A09	NA	11.026
	K40-K46	M15-M19	D50-D53	N17-N19	NA	11.0205
	N80-N98	F30-F39	A00-A09	NA	NA	11.0164
	N80-N98	K20-K31	E65-E68	NA	NA	11.0137
	N80-N98	J40-J47	E65-E68	NA	NA	10.9973
	N80-N98	I10-I15	F40-F48	NA	NA	10.989
	N80-N98	E65-E68	A00-A09	NA	NA	10.9877
	L60-L75	K55-K64	E70-E90	N17-N19	NA	10.9795
	N80-N98	M70-M79	F40-F48	NA	NA	10.9753
	I10-I15	M15-M19	I30-I52	N17-N19	NA	10.9699
	N80-N98	F30-F39	J95-J99	NA	NA	10.9644
	N80-N98	I10-I15	D50-D53	J95-J99	NA	10.9616
	N80-N98	M65-M68	F40-F48	NA	NA	10.9562
	N80-N98	M50-M54	I30-I52	NA	NA	10.9507
	N80-N98	M50-M54	H25-H28	NA	NA	10.9425
	N80-N98	M50-M54	F40-F48	NA	NA	10.9233
	N60-N64	M70-M79	A00-A09	NA	NA	10.9205
	N80-N98	K55-K64	F40-F48	NA	NA	10.9123
	N70-N77	J30-J39	M15-M19	NA	NA	10.9068
	N80-N98	F30-F39	J09-J18	NA	NA	10.9027
	N60-N64	M20-M25	F10-F19	NA	NA	10.9014
	N80-N98	M15-M19	D50-D53	NA	NA	10.9
	N80-N98	M20-M25	D50-D53	NA	NA	10.9
	N80-N98	D50-D53	J95-J99	NA	NA	10.8932
	N80-N98	K50-K52	E65-E68	NA	NA	10.874
	N80-N98	K65-K67	A00-A09	NA	NA	10.874
	N60-N64	J40-J47	M45-M49	NA	NA	10.8575
	N80-N98	M50-M54	F30-F39	NA	NA	10.8548
	N80-N98	K20-K31	F30-F39	NA	NA	10.8466
	N80-N98	D60-D64	A00-A09	NA	NA	10.8137
	N80-N98	G50-G59	F30-F39	NA	NA	10.8055
	I10-I15	I80-I89	I30-I52	N17-N19	NA	10.7945
	N80-N98	J40-J47	F40-F48	NA	NA	10.7918
	N80-N98	K00-K14	F30-F39	NA	NA	10.7849
	N60-N64	M50-M54	H25-H28	NA	NA	10.7644
	N80-N98	M50-M54	F10-F19	NA	NA	10.7575
	N80-N98	F30-F39	N17-N19	NA	NA	10.7575
	N80-N98	I80-I89	E65-E68	NA	NA	10.7452
	N80-N98	F30-F39	A30-A49	NA	NA	10.7452
	N80-N98	M70-M79	E65-E68	NA	NA	10.7425
	N60-N64	C76-C80	J90-J94	NA	NA	10.7397
	N80-N98	K20-K31	K65-K67	NA	NA	10.737
	N80-N98	J40-J47	F30-F39	NA	NA	10.7342
	L60-L75	M70-M79	A00-A09	NA	NA	10.7274
	N80-N98	M50-M54	K90-K93	NA	NA	10.7233
	N70-N77	K00-K14	M15-M19	NA	NA	10.7219
	N80-N98	K80-K87	E65-E68	NA	NA	10.7178
	N80-N98	M65-M68	F30-F39	NA	NA	10.7096
	N80-N98	K20-K31	F40-F48	NA	NA	10.7082
	N70-N77	M70-M79	M40-M43	NA	NA	10.7041
	N60-N64	J40-J47	E70-E90	NA	NA	10.6945
	L60-L75	E10-E14	A00-A09	NA	NA	10.6904
	N80-N98	I80-I89	F30-F39	NA	NA	10.6863
	L60-L75	M50-M54	A00-A09	NA	NA	10.6863
	N80-N98	I20-I25	E65-E68	NA	NA	10.6836
	E10-E14	H30-H36	A00-A09	NA	NA	10.6685
	N80-N98	K55-K64	F30-F39	NA	NA	10.663
	N60-N64	K20-K31	K90-K93	NA	NA	10.663
	N80-N98	M50-M54	D50-D53	NA	NA	10.6575
	I10-I15	K20-K31	E70-E90	N17-N19	NA	10.626
	N80-N98	K40-K46	F30-F39	NA	NA	10.5945
	N80-N98	K40-K46	F40-F48	NA	NA	10.5945
	N80-N98	I20-I25	D50-D53	NA	NA	10.5562
	D10-D36	N30-N39	F40-F48	NA	NA	10.5521
	N80-N98	M50-M54	B95-B98	NA	NA	10.5356
	N60-N64	F30-F39	A00-A09	NA	NA	10.5342
	N80-N98	I10-I15	K65-K67	NA	NA	10.5233
	N70-N77	J30-J39	E70-E90	NA	NA	10.5178
	N80-N98	M50-M54	D60-D64	NA	NA	10.5068
	J30-J39	K40-K46	H25-H28	NA	NA	10.4822
	N80-N98	D50-D53	N17-N19	NA	NA	10.4767
	N80-N98	K55-K64	E65-E68	NA	NA	10.474
	N80-N98	K40-K46	E65-E68	NA	NA	10.463
	N60-N64	J40-J47	H25-H28	NA	NA	10.4575
	N80-N98	K80-K87	D50-D53	NA	NA	10.4438
	D10-D36	M20-M25	E65-E68	NA	NA	10.4274
	N80-N98	K50-K52	F40-F48	NA	NA	10.426
	C50-C50	K55-K64	E70-E90	N17-N19	NA	10.426
	N80-N98	M20-M25	D60-D64	NA	NA	10.4164
	N60-N64	J40-J47	J95-J99	NA	NA	10.4
	L60-L75	E10-E14	F40-F48	NA	NA	10.3973
	N80-N98	K80-K87	D60-D64	NA	NA	10.3767
	I10-I15	M15-M19	H25-H28	N17-N19	NA	10.3603
	N60-N64	J40-J47	J09-J18	NA	NA	10.3575
	N80-N98	J30-J39	M50-M54	NA	NA	10.3411
	N80-N98	I10-I15	E65-E68	NA	NA	10.3315
	N60-N64	J40-J47	I30-I52	NA	NA	10.3315
	N80-N98	K50-K52	F30-F39	NA	NA	10.3233
	D10-D36	N30-N39	H25-H28	NA	NA	10.3233
	J30-J39	E65-E68	N17-N19	NA	NA	10.3233
	I10-I15	K40-K46	E70-E90	N17-N19	NA	10.3151
	E10-E14	N30-N39	H30-H36	NA	NA	10.3096
	N60-N64	M20-M25	M80-M85	NA	NA	10.3096
	D10-D36	N30-N39	E65-E68	NA	NA	10.2904
	E10-E14	G50-G59	H30-H36	NA	NA	10.2877
	N80-N98	M15-M19	D60-D64	NA	NA	10.2849
	M20-M25	K40-K46	H40-H42	NA	NA	10.2822
	N80-N98	M05-M14	D50-D53	NA	NA	10.274
	D10-D36	M70-M79	E65-E68	NA	NA	10.2685
	N60-N64	K20-K31	M70-M79	NA	NA	10.2589
	N60-N64	F30-F39	J09-J18	NA	NA	10.2384
	N80-N98	L80-L99	D50-D53	NA	NA	10.2356
	K50-K52	M65-M68	J90-J94	NA	NA	10.2274
	I10-I15	I80-I89	E70-E90	N17-N19	NA	10.2192
	I10-I15	K50-K52	E65-E68	N17-N19	NA	10.2192
	N80-N98	I10-I15	D50-D53	NA	NA	10.1973
	N60-N64	F30-F39	N17-N19	NA	NA	10.1932
	K80-K87	M70-M79	N17-N19	NA	NA	10.189
	C50-C50	K55-K64	E70-E90	J95-J99	NA	10.1808
	L60-L75	M15-M19	J09-J18	NA	NA	10.1753
	N60-N64	C76-C80	N17-N19	NA	NA	10.1726
	N80-N98	E00-E07	D60-D64	NA	NA	10.1589
	N80-N98	G50-G59	D50-D53	NA	NA	10.1466
	N80-N98	M50-M54	E65-E68	NA	NA	10.1342
	G50-G59	K40-K46	H40-H42	NA	NA	10.1274
	K50-K52	M20-M25	N17-N19	NA	NA	10.1247
	N80-N98	K00-K14	D50-D53	NA	NA	10.1137
	C50-C50	N30-N39	N17-N19	NA	NA	10.1014
	L60-L75	M70-M79	I30-I52	NA	NA	10.0795
	L60-L75	M20-M25	A00-A09	NA	NA	10.074
	D10-D36	N30-N39	J95-J99	NA	NA	10.0712
	N80-N98	D50-D53	C76-C80	NA	NA	10.0438
	L60-L75	E10-E14	H25-H28	NA	NA	10.0411
	N80-N98	J40-J47	D60-D64	NA	NA	10.0315
	N80-N98	I20-I25	D60-D64	NA	NA	10.0247
	N80-N98	K50-K52	D60-D64	NA	NA	10.0219
	E10-E14	I20-I25	H30-H36	NA	NA	10.0164
	L60-L75	M15-M19	A00-A09	NA	NA	10.0164
	L60-L75	M05-M14	A00-A09	NA	NA	10.0164
	L60-L75	N30-N39	A00-A09	NA	NA	9.98904
	L60-L75	M15-M19	H25-H28	NA	NA	9.98219
	D10-D36	N30-N39	F30-F39	NA	NA	9.96986
	D10-D36	N30-N39	M45-M49	NA	NA	9.96712
	L60-L75	M70-M79	J95-J99	NA	NA	9.96164
	D10-D36	N30-N39	A00-A09	NA	NA	9.95616
	I80-I89	K40-K46	H25-H28	NA	NA	9.94795
	L60-L75	N30-N39	I30-I52	NA	NA	9.94247
	G50-G59	I20-I25	I95-I99	NA	NA	9.93425
	L60-L75	M50-M54	H25-H28	NA	NA	9.93151
	J30-J39	K55-K64	N17-N19	NA	NA	9.92329
	N80-N98	G50-G59	D60-D64	NA	NA	9.9137
	I10-I15	M15-M19	D50-D53	N17-N19	NA	9.91233
	C50-C50	K55-K64	D70-D77	J09-J18	NA	9.89863
	N80-N98	I80-I89	M50-M54	NA	NA	9.87808
	D10-D36	B95-B98	H25-H28	NA	NA	9.87671
	N70-N77	G50-G59	K55-K64	NA	NA	9.87397
	N80-N98	I10-I15	D60-D64	NA	NA	9.86027
	J40-J47	H25-H28	I95-I99	NA	NA	9.85479
	D10-D36	N30-N39	M80-M85	NA	NA	9.82466
	N70-N77	M20-M25	K55-K64	NA	NA	9.82055
	I10-I15	K55-K64	E70-E90	N17-N19	NA	9.81644
	D10-D36	N30-N39	M70-M79	NA	NA	9.81096
	J30-J39	E70-E90	N17-N19	NA	NA	9.8
	N80-N98	M70-M79	D50-D53	NA	NA	9.79726
	N70-N77	K55-K64	E70-E90	NA	NA	9.78356
	J30-J39	M15-M19	N17-N19	NA	NA	9.78356
	N80-N98	K55-K64	K65-K67	NA	NA	9.77808
	L60-L75	E70-E90	N17-N19	NA	NA	9.77534
	D10-D36	M15-M19	B95-B98	NA	NA	9.76027
	E10-E14	M70-M79	H30-H36	NA	NA	9.75616
	N80-N98	D50-D53	A30-A49	NA	NA	9.74521
	D10-D36	N30-N39	M05-M14	NA	NA	9.74247
	N80-N98	M70-M79	D60-D64	NA	NA	9.71644
	N60-N64	M70-M79	H25-H28	NA	NA	9.71644
	N80-N98	C51-C58	K90-K93	NA	NA	9.70411
	I10-I15	K50-K52	E70-E90	N17-N19	NA	9.70274
	M20-M25	K40-K46	H25-H28	NA	NA	9.69315
	D10-D36	N30-N39	F10-F19	NA	NA	9.69041
	I20-I25	H30-H36	N17-N19	NA	NA	9.69041
	D10-D36	E65-E68	A30-A49	NA	NA	9.68767
	L60-L75	M70-M79	H25-H28	NA	NA	9.67945
	D10-D36	N30-N39	N17-N19	NA	NA	9.67534
	J30-J39	I30-I52	N17-N19	NA	NA	9.6726
	N60-N64	J40-J47	D60-D64	NA	NA	9.67123
	D10-D36	N30-N39	M15-M19	NA	NA	9.66575
	D10-D36	K65-K67	A00-A09	NA	NA	9.66575
	N80-N98	C51-C58	J20-J22	NA	NA	9.65479
	L60-L75	K55-K64	E70-E90	NA	NA	9.65205
	N70-N77	K55-K64	N17-N19	NA	NA	9.65068
	D10-D36	N30-N39	M20-M25	NA	NA	9.64658
	N80-N98	M65-M68	D60-D64	NA	NA	9.64658
	D10-D36	N30-N39	L00-L08	NA	NA	9.6411
	N80-N98	K50-K52	M50-M54	NA	NA	9.60822
	G50-G59	I20-I25	N17-N19	NA	NA	9.56164
	N80-N98	M50-M54	A30-A49	NA	NA	9.56164
	M65-M68	E70-E90	N17-N19	NA	NA	9.5589
	N30-N39	G50-G59	H25-H28	NA	NA	9.55342
	D10-D36	N30-N39	I30-I52	NA	NA	9.55068
	K20-K31	M50-M54	H25-H28	NA	NA	9.54795
	I80-I89	M20-M25	F10-F19	NA	NA	9.51233
	D10-D36	N30-N39	M40-M43	NA	NA	9.51233
	I80-I89	M20-M25	J90-J94	NA	NA	9.50959
	K50-K52	K00-K14	N17-N19	NA	NA	9.50411
	N30-N39	M20-M25	H25-H28	NA	NA	9.49863
	E10-E14	H25-H28	A00-A09	NA	NA	9.49315
	N30-N39	G50-G59	J90-J94	NA	NA	9.49315
	K50-K52	M70-M79	N17-N19	NA	NA	9.48356
	K20-K31	M70-M79	N17-N19	NA	NA	9.46849
	I80-I89	M70-M79	N17-N19	NA	NA	9.46575
	K50-K52	K40-K46	N17-N19	NA	NA	9.45753
	K50-K52	M50-M54	H25-H28	NA	NA	9.43973
	I80-I89	M50-M54	F10-F19	NA	NA	9.43014
	L60-L75	N30-N39	H25-H28	NA	NA	9.41644
	E10-E14	H25-H28	N17-N19	NA	NA	9.40822
	I20-I25	B95-B98	H25-H28	NA	NA	9.40137
	I80-I89	K40-K46	F10-F19	NA	NA	9.39589
	E10-E14	L80-L99	N17-N19	NA	NA	9.38082
	I10-I15	H30-H36	J09-J18	NA	NA	9.37671
	K20-K31	M05-M14	M40-M43	NA	NA	9.37534
	N30-N39	G50-G59	J95-J99	NA	NA	9.36712
	J40-J47	F30-F39	A30-A49	NA	NA	9.36301
	I10-I15	M70-M79	N17-N19	NA	NA	9.36164
	N60-N64	M20-M25	F30-F39	NA	NA	9.3589
	E10-E14	B95-B98	H25-H28	NA	NA	9.35479
	C50-C50	L80-L99	A00-A09	NA	NA	9.33836
	G50-G59	K40-K46	N17-N19	NA	NA	9.33562
	D10-D36	M15-M19	D60-D64	NA	NA	9.33151
	D10-D36	D60-D64	A00-A09	NA	NA	9.33151
	E10-E14	N30-N39	N17-N19	NA	NA	9.31644
	C50-C50	K55-K64	M80-M85	NA	NA	9.31644
	I20-I25	H25-H28	N17-N19	NA	NA	9.30137
	N30-N39	G50-G59	I95-I99	NA	NA	9.3
	I10-I15	G40-G47	N17-N19	NA	NA	9.2863
	K80-K87	M15-M19	N17-N19	NA	NA	9.28493
	I80-I89	M20-M25	N17-N19	NA	NA	9.27671
	K50-K52	K40-K46	L00-L08	NA	NA	9.27123
	C50-C50	K55-K64	J09-J18	NA	NA	9.26712
	L60-L75	M70-M79	J09-J18	NA	NA	9.26575
	D10-D36	N30-N39	G50-G59	NA	NA	9.25205
	M65-M68	M45-M49	A00-A09	NA	NA	9.22466
	J40-J47	H30-H36	J09-J18	NA	NA	9.22192
	K50-K52	M05-M14	A00-A09	NA	NA	9.2137
	M65-M68	M45-M49	N17-N19	NA	NA	9.19041
	D10-D36	E65-E68	N17-N19	NA	NA	9.18904
	G50-G59	G40-G47	I95-I99	NA	NA	9.18767
	N80-N98	C51-C58	I95-I99	NA	NA	9.18493
	H00-H06	M15-M19	J95-J99	NA	NA	9.18356
	N30-N39	G50-G59	M05-M14	NA	NA	9.17534
	I80-I89	M20-M25	J09-J18	NA	NA	9.16986
	I80-I89	K40-K46	M80-M85	NA	NA	9.16164
	K50-K52	G40-G47	J09-J18	NA	NA	9.15205
	K50-K52	G50-G59	M80-M85	NA	NA	9.14247
	I80-I89	M70-M79	H25-H28	NA	NA	9.1274
	D10-D36	C15-C26	N17-N19	NA	NA	9.1137
	I80-I89	K40-K46	N17-N19	NA	NA	9.11233
	J40-J47	H30-H36	N17-N19	NA	NA	9.10685
	M20-M25	K40-K46	N17-N19	NA	NA	9.10274
	I10-I15	K40-K46	N17-N19	NA	NA	9.09863
	K80-K87	M05-M14	N17-N19	NA	NA	9.09726
	J40-J47	H30-H36	J95-J99	NA	NA	9.09041
	M20-M25	K55-K64	N17-N19	NA	NA	9.08493
	L60-L75	M15-M19	D60-D64	NA	NA	9.08219
	E10-E14	M05-M14	N17-N19	NA	NA	9.07123
	N60-N64	C76-C80	A00-A09	NA	NA	9.07123
	N80-N98	D60-D64	A30-A49	NA	NA	9.06027
	G50-G59	I20-I25	H25-H28	NA	NA	9.0589
	L60-L75	E70-E90	J95-J99	NA	NA	9.05753
	J40-J47	L00-L08	H25-H28	NA	NA	9.05479
	J40-J47	I60-I69	J09-J18	NA	NA	9.05479
	I80-I89	K40-K46	J09-J18	NA	NA	9.05205
	N30-N39	G50-G59	N17-N19	NA	NA	9.04932
	K50-K52	M65-M68	N17-N19	NA	NA	9.04795
	C50-C50	N30-N39	J09-J18	NA	NA	9.04521
	I10-I15	L80-L99	N17-N19	NA	NA	9.04247
	I80-I89	K40-K46	I95-I99	NA	NA	9.03562
	H00-H06	F10-F19	J95-J99	NA	NA	9.02603
	D10-D36	N30-N39	J20-J22	NA	NA	9.02055
	M20-M25	K40-K46	J90-J94	NA	NA	9.01644
	I10-I15	N30-N39	N17-N19	NA	NA	9.01096
	L60-L75	E70-E90	A00-A09	NA	NA	9.01096
	I80-I89	M15-M19	H25-H28	NA	NA	8.99452
	N30-N39	G50-G59	J09-J18	NA	NA	8.98904
	G50-G59	K55-K64	J95-J99	NA	NA	8.98904
	G50-G59	K40-K46	H25-H28	NA	NA	8.9863
	D10-D36	N30-N39	K90-K93	NA	NA	8.98356
	K20-K31	M15-M19	N17-N19	NA	NA	8.97534
	G50-G59	M15-M19	N17-N19	NA	NA	8.9726
	K50-K52	H53-H54	J09-J18	NA	NA	8.96712
	K50-K52	K40-K46	M80-M85	NA	NA	8.96438
	D10-D36	C15-C26	I95-I99	NA	NA	8.96027
	D10-D36	N30-N39	J09-J18	NA	NA	8.95616
	M70-M79	I30-I52	I95-I99	NA	NA	8.95342
	M20-M25	L00-L08	N17-N19	NA	NA	8.94795
	K50-K52	G40-G47	N17-N19	NA	NA	8.94521
	N80-N98	C51-C58	A00-A09	NA	NA	8.94521
	D10-D36	N30-N39	I95-I99	NA	NA	8.94247
	K40-K46	M15-M19	N17-N19	NA	NA	8.93973
	K50-K52	M50-M54	N17-N19	NA	NA	8.93699
	I80-I89	K40-K46	J95-J99	NA	NA	8.93014
	N30-N39	M65-M68	A00-A09	NA	NA	8.92877
	N30-N39	M15-M19	N17-N19	NA	NA	8.92466
	E10-E14	E65-E68	N17-N19	NA	NA	8.91233
	N30-N39	K40-K46	N17-N19	NA	NA	8.90685
	I20-I25	H25-H28	I95-I99	NA	NA	8.90274
	M20-M25	M05-M14	D70-D77	NA	NA	8.90274
	G50-G59	K55-K64	H40-H42	NA	NA	8.89041
	N30-N39	M70-M79	N17-N19	NA	NA	8.88904
	K50-K52	M05-M14	N17-N19	NA	NA	8.88219
	G50-G59	K55-K64	N17-N19	NA	NA	8.87397
	I80-I89	M70-M79	I95-I99	NA	NA	8.87123
	E10-E14	L00-L08	N17-N19	NA	NA	8.86438
	I10-I15	I60-I69	J09-J18	NA	NA	8.86027
	K20-K31	K80-K87	M80-M85	NA	NA	8.85753
	I10-I15	H30-H36	I95-I99	NA	NA	8.85205
	G50-G59	K55-K64	I26-I28	NA	NA	8.85205
	K50-K52	K00-K14	M45-M49	NA	NA	8.84247
	G50-G59	M15-M19	I95-I99	NA	NA	8.83836
	D10-D36	E65-E68	A00-A09	NA	NA	8.82466
	D10-D36	C15-C26	J90-J94	NA	NA	8.8137
	K50-K52	M80-M85	A00-A09	NA	NA	8.80274
	G50-G59	K40-K46	I30-I52	NA	NA	8.8
	K50-K52	K40-K46	M15-M19	NA	NA	8.79726
	M20-M25	K55-K64	M80-M85	NA	NA	8.79315
	N60-N64	F10-F19	NA	NA	NA	8.78904
	I10-I15	M15-M19	N17-N19	NA	NA	8.78356
	L60-L75	M15-M19	I95-I99	NA	NA	8.78082
	M20-M25	K55-K64	K70-K77	NA	NA	8.77808
	I10-I15	H30-H36	N17-N19	NA	NA	8.77534
	K20-K31	M05-M14	N17-N19	NA	NA	8.76849
	I10-I15	K55-K64	N17-N19	NA	NA	8.76712
	I80-I89	M50-M54	J09-J18	NA	NA	8.76712
	D10-D36	D37-D48	J90-J94	NA	NA	8.76712
	G50-G59	M15-M19	J90-J94	NA	NA	8.76575
	K80-K87	E65-E68	N17-N19	NA	NA	8.76301
	J40-J47	L00-L08	A00-A09	NA	NA	8.75479
	K20-K31	M70-M79	K70-K77	NA	NA	8.74521
	K50-K52	M70-M79	H25-H28	NA	NA	8.74384
	N30-N39	M65-M68	J09-J18	NA	NA	8.73425
	I10-I15	M05-M14	N17-N19	NA	NA	8.72877
	K00-K14	M15-M19	N17-N19	NA	NA	8.72603
	E10-E14	D50-D53	J95-J99	NA	NA	8.72603
	K40-K46	I60-I69	J09-J18	NA	NA	8.72466
	J40-J47	K40-K46	J20-J22	NA	NA	8.71781
	K20-K31	M70-M79	M40-M43	NA	NA	8.71644
	K20-K31	K80-K87	D50-D53	NA	NA	8.70959
	I80-I89	M70-M79	F10-F19	NA	NA	8.70685
	I80-I89	M70-M79	J09-J18	NA	NA	8.70274
	K80-K87	M15-M19	H25-H28	NA	NA	8.69863
	K50-K52	K40-K46	H25-H28	NA	NA	8.69863
	K20-K31	K80-K87	N17-N19	NA	NA	8.69726
	N80-N98	C51-C58	N17-N19	NA	NA	8.68219
	J40-J47	M45-M49	N17-N19	NA	NA	8.67945
	M20-M25	M05-M14	N17-N19	NA	NA	8.66301
	K50-K52	M15-M19	N17-N19	NA	NA	8.66301
	K50-K52	K40-K46	M40-M43	NA	NA	8.66164
	K20-K31	E65-E68	N17-N19	NA	NA	8.66027
	K20-K31	K80-K87	H25-H28	NA	NA	8.65205
	K50-K52	K40-K46	M05-M14	NA	NA	8.64658
	H00-H06	M05-M14	J95-J99	NA	NA	8.63836
	N60-N64	F40-F48	NA	NA	NA	8.63699
	D10-D36	D37-D48	J09-J18	NA	NA	8.63014
	G50-G59	M15-M19	J09-J18	NA	NA	8.6274
	K20-K31	M45-M49	N17-N19	NA	NA	8.62055
	I10-I15	H25-H28	J90-J94	NA	NA	8.61918
	G50-G59	K55-K64	H25-H28	NA	NA	8.61644
	N80-N98	C15-C26	D60-D64	NA	NA	8.61644
	K40-K46	H25-H28	N17-N19	NA	NA	8.60548
	D10-D36	D37-D48	N17-N19	NA	NA	8.60548
	I10-I15	I80-I89	I30-I52	NA	NA	8.60274
	E10-E14	I30-I52	N17-N19	NA	NA	8.59589
	G50-G59	M15-M19	J95-J99	NA	NA	8.59452
	I80-I89	M15-M19	N17-N19	NA	NA	8.58904
	N30-N39	M20-M25	M45-M49	NA	NA	8.58082
	N30-N39	K40-K46	M45-M49	NA	NA	8.58082
	I80-I89	M20-M25	J95-J99	NA	NA	8.58082
	G50-G59	I20-I25	J90-J94	NA	NA	8.58082
	I80-I89	M50-M54	N17-N19	NA	NA	8.57808
	C50-C50	K55-K64	E70-E90	NA	NA	8.5726
	J40-J47	I30-I52	A00-A09	NA	NA	8.56438
	I10-I15	H25-H28	N17-N19	NA	NA	8.56301
	J40-J47	F30-F39	J09-J18	NA	NA	8.55616
	E10-E14	D50-D53	N17-N19	NA	NA	8.55342
	M20-M25	E70-E90	J95-J99	NA	NA	8.55068
	J40-J47	M70-M79	J20-J22	NA	NA	8.54795
	I10-I15	H30-H36	J90-J94	NA	NA	8.53836
	I80-I89	F30-F39	J95-J99	NA	NA	8.53425
	M20-M25	F30-F39	J09-J18	NA	NA	8.52603
	I10-I15	K50-K52	E65-E68	NA	NA	8.52329
	I80-I89	M20-M25	I95-I99	NA	NA	8.51096
	J40-J47	H25-H28	A00-A09	NA	NA	8.50548
	I80-I89	M50-M54	J95-J99	NA	NA	8.50137
	K20-K31	F30-F39	J95-J99	NA	NA	8.48767
	J40-J47	M05-M14	N17-N19	NA	NA	8.48493
	G50-G59	F30-F39	N17-N19	NA	NA	8.48493
	C50-C50	L80-L99	H25-H28	NA	NA	8.48219
	I80-I89	M15-M19	J09-J18	NA	NA	8.47945
	N30-N39	M20-M25	J90-J94	NA	NA	8.47808
	C50-C50	N30-N39	I95-I99	NA	NA	8.46575
	J40-J47	F30-F39	N17-N19	NA	NA	8.46301
	K20-K31	M15-M19	M40-M43	NA	NA	8.46164
	N30-N39	M05-M14	N17-N19	NA	NA	8.45479
	I80-I89	M50-M54	H25-H28	NA	NA	8.45205
	I10-I15	N30-N39	J09-J18	NA	NA	8.44932
	J40-J47	E70-E90	A00-A09	NA	NA	8.44932
	M50-M54	I60-I69	J09-J18	NA	NA	8.43699
	K50-K52	M15-M19	H25-H28	NA	NA	8.43562
	K50-K52	E65-E68	N17-N19	NA	NA	8.43562
	G50-G59	M15-M19	H25-H28	NA	NA	8.43014
	M65-M68	E70-E90	A00-A09	NA	NA	8.43014
	I10-I15	B95-B98	H25-H28	NA	NA	8.4274
	K50-K52	F30-F39	J95-J99	NA	NA	8.42055
	K40-K46	M15-M19	D50-D53	NA	NA	8.4137
	K50-K52	I60-I69	J09-J18	NA	NA	8.4137
	K50-K52	G50-G59	M05-M14	NA	NA	8.40411
	D10-D36	C15-C26	J09-J18	NA	NA	8.39863
	M20-M25	M05-M14	J90-J94	NA	NA	8.39726
	K40-K46	E65-E68	N17-N19	NA	NA	8.3863
	I20-I25	E65-E68	N17-N19	NA	NA	8.3726
	I10-I15	E65-E68	J90-J94	NA	NA	8.36712
	J40-J47	F30-F39	J95-J99	NA	NA	8.36301
	I10-I15	E65-E68	N17-N19	NA	NA	8.36164
	M70-M79	I60-I69	J09-J18	NA	NA	8.36164
	N60-N64	C76-C80	J20-J22	NA	NA	8.35068
	K50-K52	I30-I52	N17-N19	NA	NA	8.34658
	K50-K52	F30-F39	N17-N19	NA	NA	8.34521
	K50-K52	G50-G59	N17-N19	NA	NA	8.34384
	I80-I89	M15-M19	D50-D53	NA	NA	8.34247
	I10-I15	M45-M49	N17-N19	NA	NA	8.33836
	G50-G59	M05-M14	J09-J18	NA	NA	8.33288
	K20-K31	I60-I69	J09-J18	NA	NA	8.33151
	I80-I89	M05-M14	N17-N19	NA	NA	8.32603
	I80-I89	M15-M19	J95-J99	NA	NA	8.31918
	I10-I15	H25-H28	I95-I99	NA	NA	8.30959
	I80-I89	M70-M79	J95-J99	NA	NA	8.30411
	C50-C50	K00-K14	E70-E90	NA	NA	8.30411
	K20-K31	K80-K87	K90-K93	NA	NA	8.30137
	L60-L75	M70-M79	D60-D64	NA	NA	8.30137
	J40-J47	E70-E90	N17-N19	NA	NA	8.29863
	M20-M25	K55-K64	M45-M49	NA	NA	8.29589
	K50-K52	G50-G59	I60-I69	NA	NA	8.29589
	K55-K64	I60-I69	J09-J18	NA	NA	8.29315
	N80-N98	C51-C58	I30-I52	NA	NA	8.29315
	C50-C50	K55-K64	J90-J94	NA	NA	8.28082
	K50-K52	E70-E90	N17-N19	NA	NA	8.27671
	I10-I15	H25-H28	A00-A09	NA	NA	8.27397
	M20-M25	K55-K64	M40-M43	NA	NA	8.27123
	D10-D36	D37-D48	C76-C80	NA	NA	8.26712
	N80-N98	F40-F48	NA	NA	NA	8.26301
	H00-H06	E70-E90	N17-N19	NA	NA	8.25616
	C50-C50	K40-K46	M80-M85	NA	NA	8.25205
	I10-I15	N30-N39	I95-I99	NA	NA	8.24932
	K40-K46	M45-M49	N17-N19	NA	NA	8.24658
	J40-J47	M15-M19	J20-J22	NA	NA	8.2411
	K50-K52	H25-H28	J95-J99	NA	NA	8.2411
	M20-M25	E70-E90	N17-N19	NA	NA	8.23973
	K20-K31	M45-M49	J95-J99	NA	NA	8.23562
	H00-H06	E70-E90	A00-A09	NA	NA	8.2274
	D10-D36	N30-N39	L80-L99	NA	NA	8.22466
	I10-I15	N30-N39	J20-J22	NA	NA	8.21644
	K20-K31	M80-M85	A00-A09	NA	NA	8.21233
	G50-G59	K55-K64	J09-J18	NA	NA	8.21096
	G50-G59	K55-K64	I95-I99	NA	NA	8.21096
	I10-I15	M05-M14	A00-A09	NA	NA	8.20822
	J40-J47	B95-B98	H25-H28	NA	NA	8.20822
	I10-I15	M15-M19	H25-H28	NA	NA	8.20411
	M20-M25	I30-I52	N17-N19	NA	NA	8.2
	K50-K52	K40-K46	M45-M49	NA	NA	8.19726
	K20-K31	I30-I52	A00-A09	NA	NA	8.19315
	E10-E14	L00-L08	A00-A09	NA	NA	8.19315
	K20-K31	F30-F39	N17-N19	NA	NA	8.19178
	N80-N98	C76-C80	D60-D64	NA	NA	8.19041
	I10-I15	H25-H28	A30-A49	NA	NA	8.18904
	M70-M79	I30-I52	N17-N19	NA	NA	8.1863
	I10-I15	H25-H28	J09-J18	NA	NA	8.18356
	M20-M25	K55-K64	J90-J94	NA	NA	8.18356
	I10-I15	L80-L99	I95-I99	NA	NA	8.17671
	K50-K52	D50-D53	J95-J99	NA	NA	8.1726
	K50-K52	H25-H28	N17-N19	NA	NA	8.16438
	I20-I25	H25-H28	J09-J18	NA	NA	8.16164
	G50-G59	M15-M19	I26-I28	NA	NA	8.16164
	I10-I15	F30-F39	N17-N19	NA	NA	8.16027
	I10-I15	H53-H54	J09-J18	NA	NA	8.15479
	J40-J47	E65-E68	A00-A09	NA	NA	8.15342
	I80-I89	M70-M79	J90-J94	NA	NA	8.15342
	K20-K31	E70-E90	N17-N19	NA	NA	8.14247
	M50-M54	D50-D53	J95-J99	NA	NA	8.13699
	K20-K31	L00-L08	A00-A09	NA	NA	8.13425
	D10-D36	C76-C80	K90-K93	NA	NA	8.13425
	N80-N98	C51-C58	K50-K52	NA	NA	8.13151
	G50-G59	M05-M14	N17-N19	NA	NA	8.1274
	I10-I15	I30-I52	N17-N19	NA	NA	8.12603
	K50-K52	G50-G59	M15-M19	NA	NA	8.12329
	K00-K14	M15-M19	H25-H28	NA	NA	8.12329
	I80-I89	M70-M79	H40-H42	NA	NA	8.12329
	K50-K52	H25-H28	A00-A09	NA	NA	8.11781
	M20-M25	I30-I52	I95-I99	NA	NA	8.11507
	K40-K46	M05-M14	N17-N19	NA	NA	8.11233
	I10-I15	D50-D53	N17-N19	NA	NA	8.11096
	G50-G59	M05-M14	J90-J94	NA	NA	8.11096
	K20-K31	D37-D48	N17-N19	NA	NA	8.10959
	J40-J47	I30-I52	N17-N19	NA	NA	8.10822
	I10-I15	K20-K31	E70-E90	NA	NA	8.10411
	I10-I15	H30-H36	J95-J99	NA	NA	8.10411
	I80-I89	F30-F39	J09-J18	NA	NA	8.06986
	I80-I89	F30-F39	N17-N19	NA	NA	8.06575
	K20-K31	M05-M14	A00-A09	NA	NA	8.04932
	I10-I15	D50-D53	A30-A49	NA	NA	8.04932
	I10-I15	I30-I52	I95-I99	NA	NA	8.04658
	K20-K31	H25-H28	N17-N19	NA	NA	8.0411
	K20-K31	H25-H28	I95-I99	NA	NA	8.0411
	I80-I89	I30-I52	N17-N19	NA	NA	8.03562
	D10-D36	E65-E68	J90-J94	NA	NA	8.03151
	J40-J47	H25-H28	J09-J18	NA	NA	8.02466
	I80-I89	I30-I52	I95-I99	NA	NA	8.02466
	I10-I15	H30-H36	A00-A09	NA	NA	8.01507
	K40-K46	H25-H28	I95-I99	NA	NA	8.0137
	K20-K31	I30-I52	I95-I99	NA	NA	8.00959
	K55-K64	M05-M14	N17-N19	NA	NA	8.00822
	E10-E14	D60-D64	A00-A09	NA	NA	8.00411
	D10-D36	C15-C26	K90-K93	NA	NA	7.99726
	K50-K52	F30-F39	J09-J18	NA	NA	7.99178
	K40-K46	F30-F39	J95-J99	NA	NA	7.98767
	G50-G59	G40-G47	J09-J18	NA	NA	7.9863
	K20-K31	E70-E90	A00-A09	NA	NA	7.98356
	I10-I15	H25-H28	J95-J99	NA	NA	7.98082
	D10-D36	C15-C26	A00-A09	NA	NA	7.98082
	K20-K31	F30-F39	J09-J18	NA	NA	7.97808
	I10-I15	M15-M19	I30-I52	NA	NA	7.96986
	I10-I15	M45-M49	A30-A49	NA	NA	7.96986
	J40-J47	E65-E68	N17-N19	NA	NA	7.96712
	I10-I15	I80-I89	E70-E90	NA	NA	7.96438
	I10-I15	K40-K46	E70-E90	NA	NA	7.96164
	I80-I89	K40-K46	J90-J94	NA	NA	7.96027
	K20-K31	H25-H28	J90-J94	NA	NA	7.94521
	N80-N98	E65-E68	NA	NA	NA	7.93973
	K20-K31	K80-K87	C76-C80	N17-N19	NA	7.93836
	M20-M25	F30-F39	N17-N19	NA	NA	7.93699
	K20-K31	H25-H28	J95-J99	NA	NA	7.93425
	J40-J47	E65-E68	A30-A49	NA	NA	7.93151
	M20-M25	F30-F39	J95-J99	NA	NA	7.92603
	I10-I15	E70-E90	N17-N19	NA	NA	7.92329
	K20-K31	M45-M49	A00-A09	NA	NA	7.90959
	J40-J47	M05-M14	D50-D53	NA	NA	7.90822
	J40-J47	M45-M49	J09-J18	NA	NA	7.89863
	I80-I89	M15-M19	J90-J94	NA	NA	7.89863
	M15-M19	B95-B98	H25-H28	NA	NA	7.89726
	M20-M25	M05-M14	M40-M43	NA	NA	7.89589
	I20-I25	H25-H28	J95-J99	NA	NA	7.89589
	J40-J47	H25-H28	N17-N19	NA	NA	7.89315
	N80-N98	C51-C58	L00-L08	NA	NA	7.89315
	K40-K46	I30-I52	N17-N19	NA	NA	7.89178
	D10-D36	C76-C80	B95-B98	NA	NA	7.86849
	J40-J47	H25-H28	J90-J94	NA	NA	7.85342
	I10-I15	M15-M19	D50-D53	NA	NA	7.84658
	K40-K46	F30-F39	J09-J18	NA	NA	7.83562
	J40-J47	D60-D64	A00-A09	NA	NA	7.83288
	K20-K31	H25-H28	J09-J18	NA	NA	7.82466
	N60-N64	I95-I99	NA	NA	NA	7.80274
	C50-C50	E70-E90	A00-A09	NA	NA	7.8
	J40-J47	M80-M85	A30-A49	NA	NA	7.8
	G50-G59	K55-K64	J90-J94	NA	NA	7.79726
	K20-K31	H25-H28	A00-A09	NA	NA	7.79452
	K50-K52	M45-M49	A00-A09	NA	NA	7.79452
	M20-M25	C76-C80	J09-J18	NA	NA	7.78904
	E00-E07	D50-D53	N17-N19	NA	NA	7.78767
	M70-M79	H25-H28	N17-N19	NA	NA	7.78219
	I10-I15	K50-K52	E70-E90	NA	NA	7.77534
	I10-I15	E65-E68	A30-A49	NA	NA	7.76986
	K00-K14	E65-E68	N17-N19	NA	NA	7.76712
	I20-I25	H25-H28	J90-J94	NA	NA	7.76575
	K20-K31	I30-I52	N17-N19	NA	NA	7.76438
	N80-N98	C51-C58	J09-J18	NA	NA	7.76438
	J40-J47	D50-D53	N17-N19	NA	NA	7.76164
	J40-J47	H25-H28	J95-J99	NA	NA	7.7589
	I20-I25	D50-D53	N17-N19	NA	NA	7.75342
	K55-K64	M45-M49	N17-N19	NA	NA	7.75068
	I10-I15	I30-I52	A00-A09	NA	NA	7.74795
	N80-N98	C51-C58	E70-E90	NA	NA	7.74521
	K80-K87	I30-I52	N17-N19	NA	NA	7.74521
	K50-K52	H25-H28	J09-J18	NA	NA	7.74247
	J40-J47	M45-M49	A00-A09	NA	NA	7.7411
	I10-I15	K55-K64	E70-E90	NA	NA	7.73973
	K50-K52	D50-D53	N17-N19	NA	NA	7.73836
	K20-K31	H53-H54	J09-J18	NA	NA	7.73699
	K50-K52	G50-G59	J20-J22	NA	NA	7.7274
	J40-J47	D50-D53	J95-J99	NA	NA	7.71507
	M20-M25	E65-E68	N17-N19	NA	NA	7.70959
	J40-J47	I30-I52	I95-I99	NA	NA	7.70685
	K55-K64	H25-H28	N17-N19	NA	NA	7.70411
	K40-K46	E70-E90	J95-J99	NA	NA	7.70411
	I10-I15	I70-I79	A30-A49	NA	NA	7.70411
	K50-K52	B95-B98	H25-H28	NA	NA	7.69863
	K20-K31	C76-C80	I95-I99	NA	NA	7.69726
	C50-C50	L00-L08	A00-A09	NA	NA	7.69726
	N80-N98	F30-F39	NA	NA	NA	7.69589
	K55-K64	E70-E90	N17-N19	NA	NA	7.68767
	K40-K46	I30-I52	I95-I99	NA	NA	7.67671
	K50-K52	F10-F19	N17-N19	NA	NA	7.67671
	I80-I89	E65-E68	J90-J94	NA	NA	7.67671
	K20-K31	M45-M49	J09-J18	NA	NA	7.66849
	K20-K31	F10-F19	I95-I99	NA	NA	7.66575
	N80-N98	M05-M14	NA	NA	NA	7.66027
	K40-K46	E70-E90	N17-N19	NA	NA	7.6589
	K40-K46	C76-C80	L00-L08	NA	NA	7.65753
	K55-K64	I30-I52	N17-N19	NA	NA	7.65479
	M50-M54	E65-E68	N17-N19	NA	NA	7.64658
	J40-J47	M05-M14	A00-A09	NA	NA	7.64521
	K55-K64	F30-F39	J95-J99	NA	NA	7.63836
	I20-I25	D50-D53	J95-J99	NA	NA	7.63288
	I80-I89	E65-E68	N17-N19	NA	NA	7.62466
	M50-M54	F30-F39	N17-N19	NA	NA	7.61918
	M20-M25	M45-M49	N17-N19	NA	NA	7.61781
	I10-I15	L00-L08	A00-A09	NA	NA	7.6137
	K20-K31	E65-E68	J90-J94	NA	NA	7.6137
	D10-D36	D60-D64	A30-A49	NA	NA	7.59178
	G50-G59	E70-E90	N17-N19	NA	NA	7.58767
	M70-M79	F10-F19	J95-J99	NA	NA	7.57397
	M50-M54	I30-I52	N17-N19	NA	NA	7.56986
	I20-I25	D60-D64	A00-A09	NA	NA	7.56986
	K20-K31	E70-E90	J95-J99	NA	NA	7.56849
	K50-K52	F10-F19	J95-J99	NA	NA	7.5589
	K55-K64	F30-F39	N17-N19	NA	NA	7.55616
	N60-N64	M80-M85	NA	NA	NA	7.53973
	G50-G59	E65-E68	N17-N19	NA	NA	7.53836
	I80-I89	E70-E90	N17-N19	NA	NA	7.52877
	N70-N77	F10-F19	NA	NA	NA	7.52877
	I10-I15	E65-E68	A00-A09	NA	NA	7.52877
	K20-K31	D37-D48	J09-J18	NA	NA	7.5274
	M20-M25	D50-D53	N17-N19	NA	NA	7.52603
	I80-I89	H25-H28	J09-J18	NA	NA	7.50411
	K55-K64	H25-H28	A30-A49	NA	NA	7.50137
	M70-M79	D50-D53	N17-N19	NA	NA	7.49863
	I10-I15	J20-J22	J09-J18	NA	NA	7.49178
	K50-K52	J20-J22	J09-J18	NA	NA	7.49041
	K50-K52	H25-H28	J90-J94	NA	NA	7.46575
	K00-K14	E70-E90	N17-N19	NA	NA	7.45753
	K20-K31	J20-J22	J09-J18	NA	NA	7.45068
	M50-M54	F30-F39	J09-J18	NA	NA	7.44932
	K55-K64	F30-F39	J09-J18	NA	NA	7.42192
	K55-K64	H25-H28	J09-J18	NA	NA	7.42192
	M20-M25	M45-M49	J90-J94	NA	NA	7.41096
	I80-I89	E70-E90	J95-J99	NA	NA	7.40822
	K20-K31	E65-E68	A00-A09	NA	NA	7.40685
	M50-M54	H25-H28	N17-N19	NA	NA	7.40274
	K50-K52	G40-G47	I95-I99	NA	NA	7.40274
	D10-D36	K70-K77	I95-I99	NA	NA	7.39041
	K50-K52	E70-E90	J95-J99	NA	NA	7.38356
	M15-M19	H25-H28	J90-J94	NA	NA	7.3726
	K55-K64	E65-E68	N17-N19	NA	NA	7.37123
	N80-N98	C51-C58	I26-I28	NA	NA	7.37123
	M70-M79	H25-H28	J09-J18	NA	NA	7.36164
	I10-I15	E70-E90	A00-A09	NA	NA	7.35068
	I10-I15	M45-M49	A00-A09	NA	NA	7.34932
	D10-D36	C15-C26	J95-J99	NA	NA	7.34521
	C50-C50	D60-D64	A00-A09	NA	NA	7.3411
	N30-N39	M45-M49	N17-N19	NA	NA	7.33973
	N80-N98	C51-C58	J95-J99	NA	NA	7.33973
	I10-I15	D60-D64	A00-A09	NA	NA	7.33699
	I10-I15	F10-F19	N17-N19	NA	NA	7.29452
	K50-K52	M45-M49	J09-J18	NA	NA	7.29315
	N80-N98	M15-M19	NA	NA	NA	7.29041
	M70-M79	E65-E68	N17-N19	NA	NA	7.27123
	N80-N98	C51-C58	K55-K64	NA	NA	7.2589
	K20-K31	C15-C26	I95-I99	NA	NA	7.23836
	N80-N98	E10-E14	NA	NA	NA	7.23288
	L60-L75	E65-E68	NA	NA	NA	7.23014
	I20-I25	E65-E68	J90-J94	NA	NA	7.23014
	K55-K64	E70-E90	J95-J99	NA	NA	7.21507
	K20-K31	F10-F19	N17-N19	NA	NA	7.2137
	J40-J47	E70-E90	J95-J99	NA	NA	7.20822
	N80-N98	C51-C58	J90-J94	NA	NA	7.20548
	N80-N98	C51-C58	D60-D64	NA	NA	7.19726
	K80-K87	M15-M19	C76-C80	NA	NA	7.19589
	N60-N64	K90-K93	NA	NA	NA	7.18356
	M15-M19	I60-I69	J09-J18	NA	NA	7.15753
	N70-N77	F40-F48	NA	NA	NA	7.15616
	N60-N64	E65-E68	NA	NA	NA	7.15205
	M15-M19	H25-H28	J09-J18	NA	NA	7.13425
	N60-N64	G40-G47	NA	NA	NA	7.12603
	I10-I15	D50-D53	J95-J99	NA	NA	7.12603
	C50-C50	K55-K64	A30-A49	NA	NA	7.12329
	M15-M19	H25-H28	N17-N19	NA	NA	7.10685
	L60-L75	F10-F19	NA	NA	NA	7.10137
	C50-C50	M80-M85	A00-A09	NA	NA	7.09863
	K20-K31	C15-C26	J09-J18	NA	NA	7.07534
	M20-M25	F10-F19	N17-N19	NA	NA	7.07534
	K40-K46	F10-F19	N17-N19	NA	NA	7.06575
	K20-K31	C76-C80	K90-K93	NA	NA	7.05068
	C50-C50	K55-K64	D70-D77	NA	NA	7.03014
	C50-C50	I80-I89	A30-A49	NA	NA	7.02877
	K40-K46	F30-F39	N17-N19	NA	NA	7.02329
	E10-E14	C76-C80	N17-N19	NA	NA	7.01644
	N60-N64	M65-M68	NA	NA	NA	7.00411
	M70-M79	F10-F19	N17-N19	NA	NA	6.97123
	K20-K31	K80-K87	C76-C80	D70-D77	NA	6.95068
	G50-G59	D50-D53	N17-N19	NA	NA	6.93151
	L60-L75	F40-F48	NA	NA	NA	6.92603
	N70-N77	J95-J99	NA	NA	NA	6.92603
	M20-M25	C15-C26	E70-E90	NA	NA	6.92466
	G50-G59	F30-F39	J09-J18	NA	NA	6.91918
	N80-N98	I10-I15	NA	NA	NA	6.90411
	K20-K31	K80-K87	C76-C80	A30-A49	NA	6.90137
	M70-M79	M40-M43	N17-N19	NA	NA	6.87534
	D10-D36	C15-C26	A30-A49	NA	NA	6.87397
	M15-M19	H25-H28	J95-J99	NA	NA	6.86849
	J40-J47	D60-D64	A30-A49	NA	NA	6.84932
	L60-L75	F30-F39	NA	NA	NA	6.84384
	K20-K31	C15-C26	E70-E90	NA	NA	6.83973
	N80-N98	C51-C58	N30-N39	NA	NA	6.83562
	K40-K46	F10-F19	J95-J99	NA	NA	6.83014
	K55-K64	F10-F19	N17-N19	NA	NA	6.81096
	N80-N98	I20-I25	NA	NA	NA	6.80822
	M50-M54	D50-D53	N17-N19	NA	NA	6.80274
	G50-G59	F10-F19	N17-N19	NA	NA	6.80274
	M50-M54	F30-F39	J95-J99	NA	NA	6.79452
	I10-I15	C76-C80	K90-K93	NA	NA	6.79178
	M15-M19	C76-C80	J20-J22	NA	NA	6.77808
	C50-C50	D60-D64	A30-A49	NA	NA	6.77534
	M50-M54	F10-F19	J95-J99	NA	NA	6.76986
	D10-D36	C76-C80	D60-D64	NA	NA	6.75616
	N60-N64	M20-M25	NA	NA	NA	6.75479
	N60-N64	J95-J99	NA	NA	NA	6.74795
	N60-N64	F30-F39	NA	NA	NA	6.73699
	D10-D36	C15-C26	K65-K67	NA	NA	6.73699
	K20-K31	C15-C26	N17-N19	NA	NA	6.72877
	C50-C50	C15-C26	D60-D64	NA	NA	6.72877
	K55-K64	F10-F19	J95-J99	NA	NA	6.71233
	G50-G59	E70-E90	J95-J99	NA	NA	6.71233
	J40-J47	D50-D53	A30-A49	NA	NA	6.69863
	C43-C44	C76-C80	A00-A09	NA	NA	6.69315
	K20-K31	F10-F19	J95-J99	NA	NA	6.69041
	N80-N98	C15-C26	NA	NA	NA	6.68767
	C50-C50	I30-I52	N17-N19	NA	NA	6.68493
	M15-M19	D50-D53	N17-N19	NA	NA	6.66301
	N80-N98	E00-E07	NA	NA	NA	6.65753
	C43-C44	C76-C80	J90-J94	NA	NA	6.62192
	K20-K31	C15-C26	C76-C80	N17-N19	NA	6.61096
	C43-C44	C76-C80	J09-J18	NA	NA	6.58904
	I10-I15	D60-D64	A30-A49	NA	NA	6.58219
	N20-N23	A00-A09	NA	NA	NA	6.57945
	N80-N98	C51-C58	B95-B98	NA	NA	6.5726
	C43-C44	C76-C80	J95-J99	NA	NA	6.56986
	N80-N98	C76-C80	NA	NA	NA	6.54521
	K20-K31	C76-C80	J20-J22	NA	NA	6.54521
	K20-K31	K80-K87	C76-C80	NA	NA	6.54247
	N70-N77	F30-F39	NA	NA	NA	6.53836
	K20-K31	D37-D48	J95-J99	NA	NA	6.53836
	N80-N98	J40-J47	NA	NA	NA	6.53014
	L60-L75	M05-M14	NA	NA	NA	6.52329
	N60-N64	J40-J47	NA	NA	NA	6.50548
	M20-M25	F10-F19	J95-J99	NA	NA	6.50137
	N80-N98	D50-D53	NA	NA	NA	6.49863
	N80-N98	M70-M79	NA	NA	NA	6.47123
	N70-N77	A00-A09	NA	NA	NA	6.46301
	N80-N98	M65-M68	NA	NA	NA	6.45205
	M15-M19	D50-D53	J95-J99	NA	NA	6.4411
	M20-M25	C76-C80	D60-D64	NA	NA	6.43562
	C50-C50	C76-C80	J90-J94	NA	NA	6.43288
	N70-N77	E65-E68	NA	NA	NA	6.42466
	I10-I15	C76-C80	B95-B98	NA	NA	6.41644
	K20-K31	C15-C26	K65-K67	NA	NA	6.4137
	K40-K46	E65-E68	J90-J94	NA	NA	6.41096
	N80-N98	K20-K31	NA	NA	NA	6.40822
	K50-K52	I30-I52	I95-I99	NA	NA	6.39589
	N60-N64	K20-K31	NA	NA	NA	6.38904
	K20-K31	F10-F19	J90-J94	NA	NA	6.37808
	M50-M54	F10-F19	N17-N19	NA	NA	6.36712
	M05-M14	D50-D53	J95-J99	NA	NA	6.36164
	J40-J47	E65-E68	J90-J94	NA	NA	6.36164
	N80-N98	M20-M25	NA	NA	NA	6.34932
	N80-N98	K40-K46	NA	NA	NA	6.34521
	N70-N77	M70-M79	NA	NA	NA	6.34384
	K20-K31	C15-C26	C76-C80	A30-A49	NA	6.33973
	N70-N77	M20-M25	NA	NA	NA	6.3274
	I10-I15	C76-C80	A00-A09	NA	NA	6.32192
	D10-D36	M15-M19	NA	NA	NA	6.32055
	M05-M14	D50-D53	N17-N19	NA	NA	6.31507
	L60-L75	E10-E14	NA	NA	NA	6.31233
	D10-D36	E65-E68	NA	NA	NA	6.30685
	E10-E14	D60-D64	A30-A49	NA	NA	6.30137
	N80-N98	G50-G59	NA	NA	NA	6.29863
	N70-N77	J09-J18	NA	NA	NA	6.29863
	J30-J39	K90-K93	NA	NA	NA	6.29589
	K20-K31	C76-C80	J09-J18	NA	NA	6.27397
	N60-N64	M50-M54	NA	NA	NA	6.27123
	K55-K64	I30-I52	I95-I99	NA	NA	6.25616
	N80-N98	K55-K64	NA	NA	NA	6.24658
	N80-N98	K00-K14	NA	NA	NA	6.2411
	N80-N98	K80-K87	NA	NA	NA	6.23836
	N80-N98	M50-M54	NA	NA	NA	6.21507
	J30-J39	K80-K87	NA	NA	NA	6.2137
	C50-C50	M50-M54	J90-J94	NA	NA	6.20548
	M15-M19	C76-C80	J95-J99	NA	NA	6.20274
	N70-N77	G50-G59	NA	NA	NA	6.17945
	N60-N64	J20-J22	NA	NA	NA	6.17123
	E10-E14	H30-H36	NA	NA	NA	6.16575
	J30-J39	M50-M54	NA	NA	NA	6.16164
	N60-N64	B95-B98	NA	NA	NA	6.16164
	N80-N98	H00-H06	NA	NA	NA	6.15616
	K80-K87	F10-F19	N17-N19	NA	NA	6.15479
	N70-N77	K70-K77	NA	NA	NA	6.14521
	N70-N77	K00-K14	NA	NA	NA	6.12329
	I10-I15	C76-C80	I95-I99	NA	NA	6.10411
	C50-C50	N17-N19	NA	NA	NA	6.07945
	J40-J47	C76-C80	D60-D64	NA	NA	6.07945
	J30-J39	M40-M43	NA	NA	NA	6.06849
	D10-D36	C15-C26	C76-C80	NA	NA	6.06438
	J30-J39	K40-K46	NA	NA	NA	6.05753
	J30-J39	M80-M85	NA	NA	NA	6.04658
	L60-L75	E70-E90	NA	NA	NA	6.03973
	J30-J39	E65-E68	NA	NA	NA	6.03973
	E10-E14	C76-C80	J09-J18	NA	NA	6.03288
	I10-I15	C76-C80	J95-J99	NA	NA	6.0274
	K20-K31	C76-C80	A00-A09	NA	NA	6.02603
	J30-J39	F40-F48	NA	NA	NA	6.02055
	N80-N98	K65-K67	NA	NA	NA	6.01644
	L60-L75	M15-M19	NA	NA	NA	5.99726
	N70-N77	G40-G47	NA	NA	NA	5.99726
	I10-I15	C76-C80	J20-J22	NA	NA	5.99726
	K40-K46	C76-C80	J20-J22	NA	NA	5.99726
	I10-I15	C76-C80	J09-J18	NA	NA	5.99178
	L60-L75	M45-M49	NA	NA	NA	5.98219
	K20-K31	D37-D48	I95-I99	NA	NA	5.97397
	K20-K31	C76-C80	N17-N19	NA	NA	5.97123
	N60-N64	M70-M79	NA	NA	NA	5.96986
	L60-L75	M80-M85	NA	NA	NA	5.96986
	I10-I15	C76-C80	N17-N19	NA	NA	5.96712
	N20-N23	M80-M85	NA	NA	NA	5.95342
	G50-G59	A00-A09	NA	NA	NA	5.9411
	D10-D36	M20-M25	NA	NA	NA	5.93973
	M65-M68	N17-N19	NA	NA	NA	5.93973
	J30-J39	M15-M19	NA	NA	NA	5.91781
	N30-N39	M65-M68	NA	NA	NA	5.91507
	L60-L75	G40-G47	NA	NA	NA	5.91507
	J30-J39	I30-I52	NA	NA	NA	5.91233
	J30-J39	B95-B98	NA	NA	NA	5.90959
	D10-D36	M70-M79	NA	NA	NA	5.90548
	I80-I89	F40-F48	NA	NA	NA	5.90411
	N70-N77	L80-L99	NA	NA	NA	5.89863
	L60-L75	M50-M54	NA	NA	NA	5.88904
	D10-D36	K70-K77	NA	NA	NA	5.86575
	J30-J39	D60-D64	NA	NA	NA	5.86027
	L60-L75	K55-K64	NA	NA	NA	5.85616
	N70-N77	M50-M54	NA	NA	NA	5.84932
	J30-J39	M45-M49	NA	NA	NA	5.84932
	J30-J39	F30-F39	NA	NA	NA	5.84384
	K50-K52	F40-F48	NA	NA	NA	5.83699
	N80-N98	J30-J39	NA	NA	NA	5.83288
	N60-N64	L00-L08	NA	NA	NA	5.81233
	N70-N77	J30-J39	NA	NA	NA	5.81096
	K50-K52	H90-H95	NA	NA	NA	5.81096
	N80-N98	I80-I89	NA	NA	NA	5.8
	J30-J39	M65-M68	NA	NA	NA	5.79178
	K20-K31	C15-C26	J95-J99	NA	NA	5.77534
	N20-N23	I70-I79	NA	NA	NA	5.77123
	L60-L75	M70-M79	NA	NA	NA	5.76438
	H00-H06	N17-N19	NA	NA	NA	5.76438
	J30-J39	K55-K64	NA	NA	NA	5.75205
	H00-H06	K70-K77	NA	NA	NA	5.74384
	E10-E14	G50-G59	NA	NA	NA	5.73699
	N70-N77	I95-I99	NA	NA	NA	5.7274
	J30-J39	M05-M14	NA	NA	NA	5.72329
	N80-N98	L80-L99	NA	NA	NA	5.72055
	J30-J39	A00-A09	NA	NA	NA	5.71507
	K55-K64	F10-F19	I95-I99	NA	NA	5.70548
	I10-I15	C76-C80	L00-L08	NA	NA	5.70411
	J30-J39	E70-E90	NA	NA	NA	5.69863
	K00-K14	D50-D53	NA	NA	NA	5.69726
	J30-J39	M20-M25	NA	NA	NA	5.69589
	I10-I15	C76-C80	D60-D64	NA	NA	5.67945
	D00-D09	N17-N19	NA	NA	NA	5.67397
	N80-N98	C51-C58	D70-D77	NA	NA	5.66575
	I80-I89	M40-M43	NA	NA	NA	5.65479
	M15-M19	C76-C80	D60-D64	NA	NA	5.64384
	N80-N98	K50-K52	NA	NA	NA	5.64247
	N30-N39	H25-H28	NA	NA	NA	5.63699
	E10-E14	G90-G99	NA	NA	NA	5.63288
	N80-N98	N10-N16	NA	NA	NA	5.6274
	E10-E14	L80-L99	NA	NA	NA	5.61644
	K50-K52	N17-N19	NA	NA	NA	5.6137
	K20-K31	H40-H42	NA	NA	NA	5.61096
	J30-J39	F10-F19	NA	NA	NA	5.60274
	I80-I89	H25-H28	NA	NA	NA	5.59452
	M65-M68	H90-H95	NA	NA	NA	5.59452
	N70-N77	K90-K93	NA	NA	NA	5.58904
	J30-J39	I95-I99	NA	NA	NA	5.58904
	M20-M25	N17-N19	NA	NA	NA	5.5863
	N70-N77	D50-D53	NA	NA	NA	5.5726
	D10-D36	K90-K93	NA	NA	NA	5.56575
	L60-L75	M20-M25	NA	NA	NA	5.56438
	L60-L75	N30-N39	NA	NA	NA	5.55616
	N80-N98	D60-D64	NA	NA	NA	5.54795
	C50-C50	I80-I89	D70-D77	NA	NA	5.54795
	K50-K52	H25-H28	NA	NA	NA	5.53973
	J30-J39	M70-M79	NA	NA	NA	5.53973
	J40-J47	C76-C80	J09-J18	NA	NA	5.53151
	K20-K31	H90-H95	NA	NA	NA	5.52603
	E10-E14	N30-N39	NA	NA	NA	5.52466
	K50-K52	M65-M68	NA	NA	NA	5.52466
	M65-M68	I95-I99	NA	NA	NA	5.51507
	K50-K52	M05-M14	NA	NA	NA	5.49315
	K50-K52	M80-M85	NA	NA	NA	5.47945
	J40-J47	C76-C80	J20-J22	NA	NA	5.47671
	K50-K52	G40-G47	NA	NA	NA	5.46301
	I10-I15	C76-C80	J90-J94	NA	NA	5.46027
	N30-N39	M20-M25	NA	NA	NA	5.45205
	L60-L75	B95-B98	NA	NA	NA	5.44932
	K40-K46	C76-C80	J09-J18	NA	NA	5.44658
	L60-L75	I70-I79	NA	NA	NA	5.44384
	M20-M25	I60-I69	NA	NA	NA	5.4274
	I80-I89	M15-M19	NA	NA	NA	5.42603
	K50-K52	E65-E68	NA	NA	NA	5.42466
	K00-K14	E65-E68	NA	NA	NA	5.42055
	N30-N39	G50-G59	NA	NA	NA	5.41918
	K20-K31	C76-C80	J95-J99	NA	NA	5.41644
	G50-G59	E65-E68	NA	NA	NA	5.40822
	E10-E14	N17-N19	NA	NA	NA	5.40548
	G50-G59	K70-K77	NA	NA	NA	5.40548
	N80-N98	C51-C58	A30-A49	NA	NA	5.40274
	D10-D36	B95-B98	NA	NA	NA	5.39863
	I80-I89	M80-M85	NA	NA	NA	5.39726
	N60-N64	A30-A49	NA	NA	NA	5.39452
	C50-C50	E70-E90	NA	NA	NA	5.38356
	K40-K46	I60-I69	NA	NA	NA	5.38356
	K50-K52	M40-M43	NA	NA	NA	5.3726
	M20-M25	C15-C26	NA	NA	NA	5.37123
	E10-E14	I60-I69	NA	NA	NA	5.36986
	C50-C50	C15-C26	NA	NA	NA	5.36986
	C50-C50	K40-K46	NA	NA	NA	5.36712
	C50-C50	M50-M54	NA	NA	NA	5.36438
	I80-I89	G90-G99	NA	NA	NA	5.36438
	N30-N39	M05-M14	NA	NA	NA	5.36027
	G50-G59	N17-N19	NA	NA	NA	5.3589
	K50-K52	M15-M19	NA	NA	NA	5.35342
	I80-I89	M05-M14	NA	NA	NA	5.35342
	M20-M25	K40-K46	NA	NA	NA	5.34521
	I80-I89	M20-M25	NA	NA	NA	5.34521
	K00-K14	F10-F19	NA	NA	NA	5.34521
	K40-K46	G90-G99	NA	NA	NA	5.34521
	H00-H06	M15-M19	NA	NA	NA	5.34384
	K80-K87	C76-C80	J09-J18	NA	NA	5.3411
	C50-C50	K55-K64	NA	NA	NA	5.33973
	E10-E14	D50-D53	NA	NA	NA	5.33699
	M20-M25	C76-C80	NA	NA	NA	5.33151
	N20-N23	M45-M49	NA	NA	NA	5.33014
	I80-I89	I30-I52	NA	NA	NA	5.32603
	G50-G59	A30-A49	NA	NA	NA	5.32603
	N20-N23	E65-E68	NA	NA	NA	5.32329
	M15-M19	C76-C80	J09-J18	NA	NA	5.32055
	K40-K46	L00-L08	NA	NA	NA	5.31781
	M20-M25	J09-J18	NA	NA	NA	5.31507
	K50-K52	H53-H54	NA	NA	NA	5.31507
	M65-M68	M40-M43	NA	NA	NA	5.31507
	K50-K52	F10-F19	NA	NA	NA	5.30822
	H00-H06	I95-I99	NA	NA	NA	5.30685
	E10-E14	H53-H54	NA	NA	NA	5.30411
	N30-N39	M15-M19	NA	NA	NA	5.30137
	K50-K52	I70-I79	NA	NA	NA	5.3
	K80-K87	M70-M79	NA	NA	NA	5.29863
	K20-K31	M50-M54	NA	NA	NA	5.29452
	G50-G59	J09-J18	NA	NA	NA	5.29315
	M65-M68	G90-G99	NA	NA	NA	5.29315
	I10-I15	N17-N19	NA	NA	NA	5.2863
	M20-M25	F40-F48	NA	NA	NA	5.2863
	I80-I89	E65-E68	NA	NA	NA	5.28219
	K50-K52	M45-M49	NA	NA	NA	5.28219
	J40-J47	I60-I69	NA	NA	NA	5.27945
	H00-H06	F10-F19	NA	NA	NA	5.27945
	I80-I89	I70-I79	NA	NA	NA	5.27671
	M20-M25	A30-A49	NA	NA	NA	5.27671
	J30-J39	I70-I79	NA	NA	NA	5.27534
	L80-L99	H25-H28	NA	NA	NA	5.26849
	N20-N23	K90-K93	NA	NA	NA	5.26849
	I80-I89	M50-M54	NA	NA	NA	5.26712
	I80-I89	F30-F39	NA	NA	NA	5.26575
	I80-I89	H90-H95	NA	NA	NA	5.26164
	K20-K31	M70-M79	NA	NA	NA	5.26027
	N30-N39	E65-E68	NA	NA	NA	5.25753
	M20-M25	D50-D53	NA	NA	NA	5.24932
	M65-M68	F30-F39	NA	NA	NA	5.24658
	I20-I25	K65-K67	NA	NA	NA	5.24658
	I10-I15	I80-I89	NA	NA	NA	5.23836
	K50-K52	G50-G59	NA	NA	NA	5.23836
	J30-J39	L80-L99	NA	NA	NA	5.23562
	G50-G59	K40-K46	NA	NA	NA	5.23425
	G50-G59	H30-H36	NA	NA	NA	5.23425
	I80-I89	K65-K67	NA	NA	NA	5.23288
	N30-N39	M70-M79	NA	NA	NA	5.23014
	M65-M68	F40-F48	NA	NA	NA	5.23014
	G50-G59	I30-I52	NA	NA	NA	5.21918
	K80-K87	H53-H54	NA	NA	NA	5.21918
	G50-G59	K55-K64	NA	NA	NA	5.21644
	M20-M25	I30-I52	NA	NA	NA	5.21233
	K20-K31	H25-H28	NA	NA	NA	5.20822
	N70-N77	L00-L08	NA	NA	NA	5.20822
	I10-I15	C76-C80	I26-I28	NA	NA	5.20548
	M15-M19	C76-C80	J90-J94	NA	NA	5.20548
	N60-N64	C76-C80	D70-D77	NA	NA	5.20548
	M20-M25	K55-K64	NA	NA	NA	5.20274
	N30-N39	H30-H36	NA	NA	NA	5.20274
	K20-K31	L00-L08	NA	NA	NA	5.2
	K80-K87	M15-M19	NA	NA	NA	5.19726
	I80-I89	M45-M49	NA	NA	NA	5.19452
	K40-K46	H53-H54	NA	NA	NA	5.19178
	N30-N39	K40-K46	NA	NA	NA	5.18904
	K20-K31	G90-G99	NA	NA	NA	5.18356
	G50-G59	I20-I25	NA	NA	NA	5.18082
	K00-K14	F30-F39	NA	NA	NA	5.17808
	I10-I15	L80-L99	NA	NA	NA	5.17534
	D10-D36	N30-N39	NA	NA	NA	5.1726
	I80-I89	G40-G47	NA	NA	NA	5.1726
	I20-I25	H30-H36	NA	NA	NA	5.16712
	J30-J39	H00-H06	NA	NA	NA	5.16712
	H00-H06	I60-I69	NA	NA	NA	5.16712
	K00-K14	M40-M43	NA	NA	NA	5.16438
	N30-N39	F10-F19	NA	NA	NA	5.16164
	E10-E14	C76-C80	D60-D64	NA	NA	5.16164
	K20-K31	M15-M19	NA	NA	NA	5.1589
	K20-K31	I60-I69	NA	NA	NA	5.1589
	M20-M25	J20-J22	NA	NA	NA	5.1589
	E10-E14	M70-M79	NA	NA	NA	5.15342
	I80-I89	K40-K46	NA	NA	NA	5.14247
	G50-G59	H25-H28	NA	NA	NA	5.14247
	J40-J47	L00-L08	NA	NA	NA	5.13973
	M65-M68	F10-F19	NA	NA	NA	5.13973
	K50-K52	F30-F39	NA	NA	NA	5.13699
	C50-C50	K00-K14	NA	NA	NA	5.13699
	K20-K31	C76-C80	J90-J94	NA	NA	5.13699
	K20-K31	M45-M49	NA	NA	NA	5.13562
	K20-K31	M80-M85	NA	NA	NA	5.13562
	G50-G59	H90-H95	NA	NA	NA	5.13562
	K50-K52	I60-I69	NA	NA	NA	5.13425
	H00-H06	M80-M85	NA	NA	NA	5.13425
	J40-J47	N10-N16	NA	NA	NA	5.13425
	N60-N64	L60-L75	NA	NA	NA	5.13151
	M20-M25	I26-I28	NA	NA	NA	5.12603
	I10-I15	N30-N39	NA	NA	NA	5.12329
	I80-I89	I60-I69	NA	NA	NA	5.12329
	E10-E14	I95-I99	NA	NA	NA	5.12329
	C50-C50	N30-N39	NA	NA	NA	5.12192
	K40-K46	H25-H28	NA	NA	NA	5.11781
	M65-M68	E70-E90	NA	NA	NA	5.11781
	N30-N39	H90-H95	NA	NA	NA	5.11644
	I20-I25	H25-H28	NA	NA	NA	5.11233
	J40-J47	F40-F48	NA	NA	NA	5.10685
	K50-K52	M20-M25	NA	NA	NA	5.10411
	C50-C50	I80-I89	NA	NA	NA	5.10137
	N70-N77	K55-K64	NA	NA	NA	5.09863
	K40-K46	H90-H95	NA	NA	NA	5.09863
	K50-K52	L80-L99	NA	NA	NA	5.09452
	I80-I89	M70-M79	NA	NA	NA	5.09315
	M20-M25	I95-I99	NA	NA	NA	5.09315
	K20-K31	H53-H54	NA	NA	NA	5.08767
	L80-L99	H40-H42	NA	NA	NA	5.08219
	K00-K14	M15-M19	NA	NA	NA	5.07945
	M20-M25	J95-J99	NA	NA	NA	5.07945
	E00-E07	I60-I69	NA	NA	NA	5.07945
	M50-M54	I26-I28	NA	NA	NA	5.07945
	K50-K52	M50-M54	NA	NA	NA	5.07671
	K50-K52	G90-G99	NA	NA	NA	5.07397
	K20-K31	E65-E68	NA	NA	NA	5.06575
	D10-D36	C15-C26	D70-D77	NA	NA	5.06438
	I80-I89	E70-E90	NA	NA	NA	5.06301
	C50-C50	J95-J99	NA	NA	NA	5.06301
	M20-M25	F10-F19	NA	NA	NA	5.06164
	J30-J39	J09-J18	NA	NA	NA	5.06164
	K50-K52	I30-I52	NA	NA	NA	5.05753
	D10-D36	C76-C80	NA	NA	NA	5.05753
	E10-E14	I20-I25	NA	NA	NA	5.05479
	G50-G59	J95-J99	NA	NA	NA	5.05342
	I80-I89	A00-A09	NA	NA	NA	5.04932
	K50-K52	K70-K77	NA	NA	NA	5.04795
	I10-I15	K20-K31	NA	NA	NA	5.04384
	G50-G59	F10-F19	NA	NA	NA	5.04247
	K80-K87	M45-M49	NA	NA	NA	5.0411
	N80-N98	C51-C58	N10-N16	NA	NA	5.03973
	N30-N39	H40-H42	NA	NA	NA	5.03836
	C50-C50	I30-I52	NA	NA	NA	5.03151
	K50-K52	K00-K14	NA	NA	NA	5.02466
	K00-K14	M45-M49	NA	NA	NA	5.02466
	C50-C50	I95-I99	NA	NA	NA	5.02466
	I10-I15	K50-K52	NA	NA	NA	5.02192
	K50-K52	D50-D53	NA	NA	NA	5.02192
	K40-K46	F40-F48	NA	NA	NA	5.01781
	J40-J47	K40-K46	NA	NA	NA	5.01644
	E10-E14	H25-H28	NA	NA	NA	5.01644
	G50-G59	B95-B98	NA	NA	NA	5.01233
	J40-J47	E65-E68	NA	NA	NA	5.01096
	J40-J47	M70-M79	NA	NA	NA	5.00548
	N30-N39	F40-F48	NA	NA	NA	5.00548
	K40-K46	M05-M14	NA	NA	NA	5.00274
	I20-I25	L00-L08	NA	NA	NA	5
	N20-N23	J09-J18	NA	NA	NA	5
	J40-J47	N17-N19	NA	NA	NA	4.99726
	K50-K52	M70-M79	NA	NA	NA	4.99452
	G50-G59	F40-F48	NA	NA	NA	4.99178
	K50-K52	A00-A09	NA	NA	NA	4.99041
	E10-E14	L00-L08	NA	NA	NA	4.9863
	C50-C50	J90-J94	NA	NA	NA	4.9863
	K20-K31	F30-F39	NA	NA	NA	4.98356
	K55-K64	I60-I69	NA	NA	NA	4.98356
	K80-K87	I60-I69	NA	NA	NA	4.98356
	K00-K14	I60-I69	NA	NA	NA	4.98356
	J40-J47	H53-H54	NA	NA	NA	4.98082
	M20-M25	K70-K77	NA	NA	NA	4.97808
	I20-I25	N17-N19	NA	NA	NA	4.97534
	L00-L08	H25-H28	NA	NA	NA	4.97534
	K50-K52	I26-I28	NA	NA	NA	4.9726
	J40-J47	F30-F39	NA	NA	NA	4.96575
	L80-L99	E65-E68	NA	NA	NA	4.96575
	K20-K31	N17-N19	NA	NA	NA	4.96438
	K80-K87	C76-C80	J90-J94	NA	NA	4.96164
	M20-M25	E65-E68	NA	NA	NA	4.9589
	H00-H06	J20-J22	NA	NA	NA	4.9589
	N20-N23	D50-D53	NA	NA	NA	4.9589
	K40-K46	M15-M19	NA	NA	NA	4.95753
	G50-G59	M15-M19	NA	NA	NA	4.95616
	K20-K31	I70-I79	NA	NA	NA	4.95616
	H00-H06	E70-E90	NA	NA	NA	4.95616
	K40-K46	J20-J22	NA	NA	NA	4.95479
	I10-I15	L00-L08	NA	NA	NA	4.95068
	J40-J47	K65-K67	NA	NA	NA	4.95068
	G50-G59	M05-M14	NA	NA	NA	4.94521
	M65-M68	D60-D64	NA	NA	NA	4.93973
	K80-K87	G90-G99	NA	NA	NA	4.93836
	J40-J47	M05-M14	NA	NA	NA	4.93425
	M50-M54	I60-I69	NA	NA	NA	4.93425
	M20-M25	A00-A09	NA	NA	NA	4.93151
	J40-J47	M40-M43	NA	NA	NA	4.93151
	C50-C50	M80-M85	NA	NA	NA	4.93014
	M50-M54	K70-K77	NA	NA	NA	4.92877
	G50-G59	G40-G47	NA	NA	NA	4.92329
	N30-N39	M45-M49	NA	NA	NA	4.92055
	K20-K31	J20-J22	NA	NA	NA	4.92055
	J40-J47	K90-K93	NA	NA	NA	4.92055
	M70-M79	H30-H36	NA	NA	NA	4.91918
	M50-M54	F40-F48	NA	NA	NA	4.91781
	N70-N77	G90-G99	NA	NA	NA	4.91781
	E10-E14	M80-M85	NA	NA	NA	4.91507
	E00-E07	B95-B98	NA	NA	NA	4.91096
	K20-K31	M05-M14	NA	NA	NA	4.90959
	K20-K31	F40-F48	NA	NA	NA	4.90959
	J40-J47	H30-H36	NA	NA	NA	4.90959
	G40-G47	K90-K93	NA	NA	NA	4.90959
	K00-K14	K90-K93	NA	NA	NA	4.90274
	N30-N39	F30-F39	NA	NA	NA	4.9
	H00-H06	I30-I52	NA	NA	NA	4.89863
	G50-G59	I60-I69	NA	NA	NA	4.89726
	M70-M79	D50-D53	NA	NA	NA	4.89589
	M70-M79	H25-H28	NA	NA	NA	4.89041
	M20-M25	B95-B98	NA	NA	NA	4.88904
	J40-J47	M45-M49	NA	NA	NA	4.88493
	J40-J47	M80-M85	NA	NA	NA	4.88219
	K20-K31	M40-M43	NA	NA	NA	4.88219
	E10-E14	J09-J18	NA	NA	NA	4.88219
	M70-M79	H90-H95	NA	NA	NA	4.87671
	H00-H06	F30-F39	NA	NA	NA	4.87397
	K40-K46	I30-I52	NA	NA	NA	4.87123
	K50-K52	K40-K46	NA	NA	NA	4.87123
	G50-G59	D60-D64	NA	NA	NA	4.87123
	M70-M79	K70-K77	NA	NA	NA	4.87123
	E10-E14	M05-M14	NA	NA	NA	4.86986
	K00-K14	J95-J99	NA	NA	NA	4.86849
	K40-K46	E65-E68	NA	NA	NA	4.86575
	M20-M25	D60-D64	NA	NA	NA	4.85753
	M70-M79	K90-K93	NA	NA	NA	4.85479
	L80-L99	M45-M49	NA	NA	NA	4.85479
	K40-K46	H40-H42	NA	NA	NA	4.85479
	I20-I25	A00-A09	NA	NA	NA	4.85205
	G50-G59	J20-J22	NA	NA	NA	4.85205
	I10-I15	C76-C80	A30-A49	NA	NA	4.85205
	K50-K52	J09-J18	NA	NA	NA	4.84932
	G50-G59	M80-M85	NA	NA	NA	4.84795
	K80-K87	I30-I52	NA	NA	NA	4.84658
	I10-I15	K40-K46	NA	NA	NA	4.83836
	I10-I15	G40-G47	NA	NA	NA	4.83836
	E10-E14	B95-B98	NA	NA	NA	4.83836
	I10-I15	J09-J18	NA	NA	NA	4.83014
	M70-M79	I30-I52	NA	NA	NA	4.83014
	I80-I89	J20-J22	NA	NA	NA	4.82877
	K80-K87	M05-M14	NA	NA	NA	4.8274
	J40-J47	G90-G99	NA	NA	NA	4.8274
	J40-J47	I70-I79	NA	NA	NA	4.82603
	K20-K31	I30-I52	NA	NA	NA	4.82466
	I10-I15	I60-I69	NA	NA	NA	4.82466
	J40-J47	A00-A09	NA	NA	NA	4.82466
	K40-K46	J09-J18	NA	NA	NA	4.82192
	I20-I25	K90-K93	NA	NA	NA	4.82192
	I10-I15	H53-H54	NA	NA	NA	4.82192
	J40-J47	H90-H95	NA	NA	NA	4.81918
	I80-I89	J09-J18	NA	NA	NA	4.81781
	K55-K64	H25-H28	NA	NA	NA	4.80822
	E10-E14	I30-I52	NA	NA	NA	4.80548
	K40-K46	J95-J99	NA	NA	NA	4.80548
	M20-M25	M80-M85	NA	NA	NA	4.80137
	M20-M25	F30-F39	NA	NA	NA	4.79726
	M70-M79	J09-J18	NA	NA	NA	4.79589
	E00-E07	N17-N19	NA	NA	NA	4.79589
	I10-I15	M70-M79	NA	NA	NA	4.79178
	E10-E14	A00-A09	NA	NA	NA	4.79178
	C50-C50	J09-J18	NA	NA	NA	4.7863
	G50-G59	E70-E90	NA	NA	NA	4.78356
	J40-J47	D50-D53	NA	NA	NA	4.78356
	M20-M25	L00-L08	NA	NA	NA	4.78356
	G50-G59	F30-F39	NA	NA	NA	4.77808
	L80-L99	F40-F48	NA	NA	NA	4.77534
	J40-J47	M15-M19	NA	NA	NA	4.77123
	G50-G59	I95-I99	NA	NA	NA	4.76986
	H00-H06	M45-M49	NA	NA	NA	4.76712
	J40-J47	B95-B98	NA	NA	NA	4.76164
	K20-K31	I95-I99	NA	NA	NA	4.76164
	D10-D36	K65-K67	NA	NA	NA	4.76164
	I20-I25	K70-K77	NA	NA	NA	4.76164
	K40-K46	F30-F39	NA	NA	NA	4.7589
	L80-L99	D50-D53	NA	NA	NA	4.75753
	C43-C44	C15-C26	NA	NA	NA	4.75753
	B95-B98	H25-H28	NA	NA	NA	4.75616
	M65-M68	M45-M49	NA	NA	NA	4.75342
	J40-J47	I95-I99	NA	NA	NA	4.75205
	L80-L99	F10-F19	NA	NA	NA	4.74658
	M50-M54	H25-H28	NA	NA	NA	4.74247
	K55-K64	G90-G99	NA	NA	NA	4.74247
	K20-K31	N10-N16	NA	NA	NA	4.7411
	K20-K31	F10-F19	NA	NA	NA	4.73973
	K40-K46	M45-M49	NA	NA	NA	4.73973
	M70-M79	N17-N19	NA	NA	NA	4.73699
	M50-M54	K90-K93	NA	NA	NA	4.73562
	I20-I25	M40-M43	NA	NA	NA	4.73425
	K80-K87	N17-N19	NA	NA	NA	4.72877
	K20-K31	J09-J18	NA	NA	NA	4.72603
	N30-N39	M40-M43	NA	NA	NA	4.72603
	K55-K64	H40-H42	NA	NA	NA	4.71781
	K50-K52	L00-L08	NA	NA	NA	4.71507
	J40-J47	J09-J18	NA	NA	NA	4.7137
	J40-J47	H25-H28	NA	NA	NA	4.71233
	K80-K87	D50-D53	NA	NA	NA	4.70822
	J40-J47	I30-I52	NA	NA	NA	4.70685
	K40-K46	M80-M85	NA	NA	NA	4.70274
	K80-K87	M80-M85	NA	NA	NA	4.7
	J40-J47	D60-D64	NA	NA	NA	4.69863
	I10-I15	A00-A09	NA	NA	NA	4.69452
	M20-M25	H90-H95	NA	NA	NA	4.69178
	I10-I15	K55-K64	NA	NA	NA	4.68767
	M70-M79	D60-D64	NA	NA	NA	4.68493
	M20-M25	E70-E90	NA	NA	NA	4.68219
	N30-N39	L80-L99	NA	NA	NA	4.68219
	K80-K87	E65-E68	NA	NA	NA	4.68219
	I20-I25	I60-I69	NA	NA	NA	4.68219
	G50-G59	H53-H54	NA	NA	NA	4.68082
	M70-M79	A00-A09	NA	NA	NA	4.67945
	M20-M25	M40-M43	NA	NA	NA	4.67945
	M70-M79	E65-E68	NA	NA	NA	4.67671
	E10-E14	F40-F48	NA	NA	NA	4.67397
	K50-K52	N10-N16	NA	NA	NA	4.67397
	I10-I15	M40-M43	NA	NA	NA	4.6726
	D10-D36	D60-D64	NA	NA	NA	4.67123
	E10-E14	J95-J99	NA	NA	NA	4.66849
	M50-M54	J09-J18	NA	NA	NA	4.66301
	K55-K64	M45-M49	NA	NA	NA	4.66164
	K50-K52	E70-E90	NA	NA	NA	4.66164
	I20-I25	D60-D64	NA	NA	NA	4.65479
	M50-M54	E65-E68	NA	NA	NA	4.65342
	I10-I15	M05-M14	NA	NA	NA	4.65205
	K00-K14	I30-I52	NA	NA	NA	4.65205
	M70-M79	J20-J22	NA	NA	NA	4.65205
	K55-K64	M05-M14	NA	NA	NA	4.64932
	I10-I15	B95-B98	NA	NA	NA	4.64932
	N30-N39	M80-M85	NA	NA	NA	4.64932
	N30-N39	D50-D53	NA	NA	NA	4.64932
	H00-H06	M05-M14	NA	NA	NA	4.64658
	I10-I15	E65-E68	NA	NA	NA	4.64384
	M20-M25	M45-M49	NA	NA	NA	4.64384
	M70-M79	H40-H42	NA	NA	NA	4.64384
	I10-I15	H25-H28	NA	NA	NA	4.63288
	E10-E14	D60-D64	NA	NA	NA	4.63014
	K80-K87	F10-F19	NA	NA	NA	4.63014
	K50-K52	J95-J99	NA	NA	NA	4.63014
	K55-K64	H90-H95	NA	NA	NA	4.62877
	M50-M54	F30-F39	NA	NA	NA	4.6274
	N30-N39	K90-K93	NA	NA	NA	4.6274
	G50-G59	D50-D53	NA	NA	NA	4.6274
	K80-K87	F40-F48	NA	NA	NA	4.6274
	M15-M19	J20-J22	NA	NA	NA	4.62603
	K00-K14	F40-F48	NA	NA	NA	4.62466
	K20-K31	I26-I28	NA	NA	NA	4.62329
	I10-I15	F30-F39	NA	NA	NA	4.62192
	I10-I15	K90-K93	NA	NA	NA	4.61918
	I10-I15	H90-H95	NA	NA	NA	4.61918
	I10-I15	I95-I99	NA	NA	NA	4.61644
	I10-I15	D50-D53	NA	NA	NA	4.61507
	I80-I89	N17-N19	NA	NA	NA	4.6137
	I20-I25	M45-M49	NA	NA	NA	4.61096
	E00-E07	E65-E68	NA	NA	NA	4.60959
	K20-K31	E70-E90	NA	NA	NA	4.60548
	N70-N77	J20-J22	NA	NA	NA	4.60411
	L60-L75	M65-M68	NA	NA	NA	4.60274
	I20-I25	E65-E68	NA	NA	NA	4.59726
	L00-L08	M40-M43	NA	NA	NA	4.58904
	K65-K67	I60-I69	NA	NA	NA	4.58904
	M20-M25	M05-M14	NA	NA	NA	4.5863
	K55-K64	M80-M85	NA	NA	NA	4.58356
	I10-I15	M80-M85	NA	NA	NA	4.58356
	N30-N39	L00-L08	NA	NA	NA	4.58356
	K40-K46	I26-I28	NA	NA	NA	4.58356
	M70-M79	J95-J99	NA	NA	NA	4.58219
	I10-I15	J20-J22	NA	NA	NA	4.58082
	I20-I25	M80-M85	NA	NA	NA	4.57808
	K20-K31	J95-J99	NA	NA	NA	4.57534
	I10-I15	H30-H36	NA	NA	NA	4.5726
	N60-N64	L80-L99	NA	NA	NA	4.5726
	K55-K64	H53-H54	NA	NA	NA	4.56986
	K20-K31	D37-D48	NA	NA	NA	4.56986
	L00-L08	F40-F48	NA	NA	NA	4.56712
	I10-I15	M45-M49	NA	NA	NA	4.56438
	J30-J39	A30-A49	NA	NA	NA	4.56438
	K55-K64	F30-F39	NA	NA	NA	4.55753
	K40-K46	N17-N19	NA	NA	NA	4.55068
	I80-I89	J95-J99	NA	NA	NA	4.54795
	N30-N39	I30-I52	NA	NA	NA	4.54658
	I10-I15	F40-F48	NA	NA	NA	4.54658
	H30-H36	A30-A49	NA	NA	NA	4.54658
	K20-K31	C76-C80	I26-I28	NA	NA	4.53836
	I20-I25	N10-N16	NA	NA	NA	4.53699
	K55-K64	I30-I52	NA	NA	NA	4.53288
	I10-I15	K65-K67	NA	NA	NA	4.53151
	K50-K52	K65-K67	NA	NA	NA	4.52466
	K55-K64	F40-F48	NA	NA	NA	4.52329
	I20-I25	J20-J22	NA	NA	NA	4.52329
	I10-I15	I70-I79	NA	NA	NA	4.52192
	N70-N77	A30-A49	NA	NA	NA	4.52055
	E00-E07	F40-F48	NA	NA	NA	4.51918
	I20-I25	H53-H54	NA	NA	NA	4.51644
	K55-K64	I70-I79	NA	NA	NA	4.51233
	K40-K46	E70-E90	NA	NA	NA	4.50959
	M15-M19	I60-I69	NA	NA	NA	4.50959
	N30-N39	K70-K77	NA	NA	NA	4.50959
	K80-K87	M40-M43	NA	NA	NA	4.50274
	J40-J47	E70-E90	NA	NA	NA	4.50137
	I20-I25	F40-F48	NA	NA	NA	4.50137
	I10-I15	J95-J99	NA	NA	NA	4.49863
	M15-M19	A30-A49	NA	NA	NA	4.49863
	H30-H36	J09-J18	NA	NA	NA	4.49726
	I80-I89	B95-B98	NA	NA	NA	4.49589
	N20-N23	F10-F19	NA	NA	NA	4.49589
	J40-J47	K70-K77	NA	NA	NA	4.49178
	K80-K87	J20-J22	NA	NA	NA	4.48767
	E10-E14	E65-E68	NA	NA	NA	4.48493
	M50-M54	I30-I52	NA	NA	NA	4.47808
	M50-M54	B95-B98	NA	NA	NA	4.47808
	M50-M54	F10-F19	NA	NA	NA	4.47671
	I20-I25	I26-I28	NA	NA	NA	4.47671
	I10-I15	M15-M19	NA	NA	NA	4.47534
	I20-I25	B95-B98	NA	NA	NA	4.47534
	K55-K64	J20-J22	NA	NA	NA	4.46849
	J30-J39	D70-D77	NA	NA	NA	4.46712
	N30-N39	A00-A09	NA	NA	NA	4.46575
	M15-M19	I95-I99	NA	NA	NA	4.46301
	I10-I15	G90-G99	NA	NA	NA	4.46027
	K50-K52	I95-I99	NA	NA	NA	4.45753
	K40-K46	F10-F19	NA	NA	NA	4.45479
	I10-I15	D60-D64	NA	NA	NA	4.45068
	K50-K52	K90-K93	NA	NA	NA	4.44795
	H00-H06	F40-F48	NA	NA	NA	4.4411
	K55-K64	E65-E68	NA	NA	NA	4.43836
	M50-M54	A00-A09	NA	NA	NA	4.43836
	N20-N23	E70-E90	NA	NA	NA	4.43836
	M50-M54	J95-J99	NA	NA	NA	4.43562
	I20-I25	J09-J18	NA	NA	NA	4.43425
	M70-M79	I26-I28	NA	NA	NA	4.43014
	H00-H06	M40-M43	NA	NA	NA	4.42877
	M50-M54	D50-D53	NA	NA	NA	4.42466
	K40-K46	A00-A09	NA	NA	NA	4.42192
	I20-I25	D50-D53	NA	NA	NA	4.4137
	M50-M54	I95-I99	NA	NA	NA	4.41096
	G40-G47	I95-I99	NA	NA	NA	4.40822
	M15-M19	J09-J18	NA	NA	NA	4.40274
	L80-L99	K90-K93	NA	NA	NA	4.39726
	G40-G47	N17-N19	NA	NA	NA	4.39589
	C43-C44	N17-N19	NA	NA	NA	4.3863
	K80-K87	C76-C80	N17-N19	NA	NA	4.38493
	K00-K14	E70-E90	NA	NA	NA	4.38356
	K55-K64	M40-M43	NA	NA	NA	4.38356
	M15-M19	B95-B98	NA	NA	NA	4.37808
	K50-K52	J20-J22	NA	NA	NA	4.37808
	K80-K87	C76-C80	D70-D77	NA	NA	4.37534
	M15-M19	D50-D53	NA	NA	NA	4.36712
	C50-C50	B95-B98	NA	NA	NA	4.36438
	M70-M79	F10-F19	NA	NA	NA	4.3589
	H30-H36	I95-I99	NA	NA	NA	4.35479
	E00-E07	K65-K67	NA	NA	NA	4.34795
	E00-E07	K90-K93	NA	NA	NA	4.3411
	E00-E07	D50-D53	NA	NA	NA	4.33699
	I10-I15	K70-K77	NA	NA	NA	4.33562
	N70-N77	D70-D77	NA	NA	NA	4.33425
	K00-K14	A00-A09	NA	NA	NA	4.33151
	E00-E07	A00-A09	NA	NA	NA	4.32877
	I10-I15	F10-F19	NA	NA	NA	4.31781
	K20-K31	C76-C80	A30-A49	NA	NA	4.31644
	M50-M54	D60-D64	NA	NA	NA	4.31507
	N30-N39	J20-J22	NA	NA	NA	4.30959
	K55-K64	J09-J18	NA	NA	NA	4.30137
	K20-K31	K65-K67	NA	NA	NA	4.30137
	G50-G59	I70-I79	NA	NA	NA	4.30137
	M15-M19	N17-N19	NA	NA	NA	4.29863
	K40-K46	M40-M43	NA	NA	NA	4.29589
	M15-M19	H25-H28	NA	NA	NA	4.29178
	K55-K64	A00-A09	NA	NA	NA	4.28219
	J40-J47	J95-J99	NA	NA	NA	4.28219
	M70-M79	I95-I99	NA	NA	NA	4.27945
	M15-M19	D60-D64	NA	NA	NA	4.27397
	I80-I89	J90-J94	NA	NA	NA	4.26986
	N20-N23	J95-J99	NA	NA	NA	4.26849
	K55-K64	F10-F19	NA	NA	NA	4.26164
	M70-M79	I60-I69	NA	NA	NA	4.26164
	M50-M54	N17-N19	NA	NA	NA	4.26027
	E10-E14	J90-J94	NA	NA	NA	4.26027
	E00-E07	J20-J22	NA	NA	NA	4.25753
	K55-K64	E70-E90	NA	NA	NA	4.25616
	E10-E14	K90-K93	NA	NA	NA	4.25205
	I80-I89	N10-N16	NA	NA	NA	4.24658
	J40-J47	J20-J22	NA	NA	NA	4.24384
	K20-K31	K90-K93	NA	NA	NA	4.23425
	I20-I25	H90-H95	NA	NA	NA	4.22329
	I80-I89	I95-I99	NA	NA	NA	4.21644
	I10-I15	I26-I28	NA	NA	NA	4.2137
	D10-D36	D37-D48	NA	NA	NA	4.20685
	M70-M79	J90-J94	NA	NA	NA	4.20548
	K40-K46	I95-I99	NA	NA	NA	4.20274
	K20-K31	A00-A09	NA	NA	NA	4.20137
	G40-G47	A30-A49	NA	NA	NA	4.20137
	K00-K14	J09-J18	NA	NA	NA	4.2
	E00-E07	K70-K77	NA	NA	NA	4.19726
	E00-E07	J09-J18	NA	NA	NA	4.19315
	N30-N39	N17-N19	NA	NA	NA	4.18356
	L80-L99	A00-A09	NA	NA	NA	4.18356
	K00-K14	N17-N19	NA	NA	NA	4.18082
	I10-I15	I30-I52	NA	NA	NA	4.17534
	I10-I15	J90-J94	NA	NA	NA	4.17534
	K55-K64	J95-J99	NA	NA	NA	4.17534
	K50-K52	B95-B98	NA	NA	NA	4.1726
	E10-E14	K70-K77	NA	NA	NA	4.1726
	G40-G47	J09-J18	NA	NA	NA	4.16438
	N70-N77	J90-J94	NA	NA	NA	4.1589
	K55-K64	N17-N19	NA	NA	NA	4.15342
	M15-M19	M40-M43	NA	NA	NA	4.15342
	E00-E07	D60-D64	NA	NA	NA	4.14521
	K00-K14	J90-J94	NA	NA	NA	4.13425
	K20-K31	K70-K77	NA	NA	NA	4.12603
	K80-K87	D60-D64	NA	NA	NA	4.12603
	K80-K87	K90-K93	NA	NA	NA	4.12329
	M05-M14	M40-M43	NA	NA	NA	4.10959
	M70-M79	F40-F48	NA	NA	NA	4.10685
	N20-N23	N17-N19	NA	NA	NA	4.10685
	M15-M19	A00-A09	NA	NA	NA	4.10411
	N30-N39	J09-J18	NA	NA	NA	4.10411
	K50-K52	A30-A49	NA	NA	NA	4.09178
	J40-J47	A30-A49	NA	NA	NA	4.09041
	I20-I25	I95-I99	NA	NA	NA	4.07671
	K55-K64	I26-I28	NA	NA	NA	4.06849
	I20-I25	I70-I79	NA	NA	NA	4.06027
	E10-E14	A30-A49	NA	NA	NA	4.06027
	K50-K52	D60-D64	NA	NA	NA	4.05205
	N70-N77	D60-D64	NA	NA	NA	4.04658
	M15-M19	J90-J94	NA	NA	NA	4.03973
	N30-N39	K65-K67	NA	NA	NA	4.03836
	M05-M14	D50-D53	NA	NA	NA	4.03699
	E00-E07	I95-I99	NA	NA	NA	4.03562
	I20-I25	D70-D77	NA	NA	NA	4.03288
	I10-I15	A30-A49	NA	NA	NA	4.03151
	L80-L99	N17-N19	NA	NA	NA	4.03151
	J40-J47	J90-J94	NA	NA	NA	4.00959
	M70-M79	M40-M43	NA	NA	NA	4.00411
	I10-I15	C76-C80	D70-D77	NA	NA	4.00274
	M15-M19	C76-C80	NA	NA	NA	4.00137
	C50-C50	D60-D64	NA	NA	NA	3.98493
	K55-K64	K70-K77	NA	NA	NA	3.98219
	H25-H28	A30-A49	NA	NA	NA	3.9726
	M15-M19	J95-J99	NA	NA	NA	3.96986
	I80-I89	A30-A49	NA	NA	NA	3.96164
	H30-H36	A00-A09	NA	NA	NA	3.9589
	K80-K87	J09-J18	NA	NA	NA	3.95068
	H30-H36	J95-J99	NA	NA	NA	3.95068
	K50-K52	J90-J94	NA	NA	NA	3.94521
	K80-K87	I26-I28	NA	NA	NA	3.94521
	C51-C58	I70-I79	NA	NA	NA	3.94384
	C43-C44	C76-C80	NA	NA	NA	3.93562
	C50-C50	I26-I28	NA	NA	NA	3.93425
	J30-J39	J95-J99	NA	NA	NA	3.93151
	K55-K64	I95-I99	NA	NA	NA	3.9274
	K40-K46	A30-A49	NA	NA	NA	3.92603
	I20-I25	J95-J99	NA	NA	NA	3.92329
	K80-K87	J95-J99	NA	NA	NA	3.92329
	M15-M19	I26-I28	NA	NA	NA	3.91233
	K00-K14	I95-I99	NA	NA	NA	3.90959
	N20-N23	I26-I28	NA	NA	NA	3.90685
	K20-K31	A30-A49	NA	NA	NA	3.88767
	N70-N77	N10-N16	NA	NA	NA	3.88767
	K20-K31	D70-D77	NA	NA	NA	3.8863
	M05-M14	J09-J18	NA	NA	NA	3.85616
	J40-J47	I26-I28	NA	NA	NA	3.85342
	G40-G47	A00-A09	NA	NA	NA	3.84384
	K20-K31	C15-C26	J90-J94	NA	NA	3.82603
	H25-H28	J90-J94	NA	NA	NA	3.82466
	L80-L99	I95-I99	NA	NA	NA	3.82466
	K20-K31	J90-J94	NA	NA	NA	3.80685
	N30-N39	I95-I99	NA	NA	NA	3.8
	H25-H28	I95-I99	NA	NA	NA	3.79178
	K80-K87	I95-I99	NA	NA	NA	3.78493
	K20-K31	C76-C80	NA	NA	NA	3.77671
	N30-N39	J95-J99	NA	NA	NA	3.76164
	M05-M14	N17-N19	NA	NA	NA	3.75205
	C51-C58	K50-K52	NA	NA	NA	3.74932
	K20-K31	C15-C26	D70-D77	NA	NA	3.74932
	K40-K46	C76-C80	NA	NA	NA	3.74521
	I10-I15	E70-E90	NA	NA	NA	3.74247
	I70-I79	A00-A09	NA	NA	NA	3.73699
	J40-J47	D70-D77	NA	NA	NA	3.73425
	H53-H54	A00-A09	NA	NA	NA	3.72877
	M70-M79	D70-D77	NA	NA	NA	3.72603
	H53-H54	J09-J18	NA	NA	NA	3.72329
	M70-M79	A30-A49	NA	NA	NA	3.7137
	K80-K87	A00-A09	NA	NA	NA	3.71233
	K40-K46	J90-J94	NA	NA	NA	3.70822
	K40-K46	K70-K77	NA	NA	NA	3.70411
	H25-H28	J09-J18	NA	NA	NA	3.6726
	I80-I89	D70-D77	NA	NA	NA	3.67123
	H30-H36	J90-J94	NA	NA	NA	3.67123
	M05-M14	J90-J94	NA	NA	NA	3.65205
	M50-M54	J90-J94	NA	NA	NA	3.64932
	M05-M14	A30-A49	NA	NA	NA	3.64384
	H25-H28	N17-N19	NA	NA	NA	3.63288
	M45-M49	J09-J18	NA	NA	NA	3.63014
	C50-C50	L80-L99	NA	NA	NA	3.62192
	G40-G47	J90-J94	NA	NA	NA	3.61507
	M05-M14	J95-J99	NA	NA	NA	3.60822
	C50-C50	J20-J22	NA	NA	NA	3.6
	I20-I25	A30-A49	NA	NA	NA	3.6
	H30-H36	N17-N19	NA	NA	NA	3.58493
	E00-E07	J95-J99	NA	NA	NA	3.54795
	D37-D48	A00-A09	NA	NA	NA	3.54795
	N30-N39	J90-J94	NA	NA	NA	3.54521
	M45-M49	J95-J99	NA	NA	NA	3.53699
	M45-M49	I95-I99	NA	NA	NA	3.52877
	M05-M14	I95-I99	NA	NA	NA	3.5274
	N60-N64	C76-C80	NA	NA	NA	3.52329
	K55-K64	A30-A49	NA	NA	NA	3.50959
	E70-E90	N17-N19	NA	NA	NA	3.50137
	M05-M14	A00-A09	NA	NA	NA	3.5
	M45-M49	A30-A49	NA	NA	NA	3.49863
	H25-H28	J95-J99	NA	NA	NA	3.48219
	N10-N16	F40-F48	NA	NA	NA	3.48082
	E00-E07	J90-J94	NA	NA	NA	3.45479
	M45-M49	N17-N19	NA	NA	NA	3.44384
	F30-F39	J09-J18	NA	NA	NA	3.4411
	I10-I15	C76-C80	NA	NA	NA	3.43562
	K20-K31	C15-C26	C76-C80	NA	NA	3.43014
	D00-D09	A30-A49	NA	NA	NA	3.41233
	E10-E14	C76-C80	NA	NA	NA	3.39452
	K80-K87	D70-D77	NA	NA	NA	3.39178
	D37-D48	N17-N19	NA	NA	NA	3.38767
	M50-M54	A30-A49	NA	NA	NA	3.3863
	C51-C58	L00-L08	NA	NA	NA	3.3863
	K55-K64	K65-K67	NA	NA	NA	3.37534
	D37-D48	J20-J22	NA	NA	NA	3.37534
	H40-H42	I95-I99	NA	NA	NA	3.37123
	L00-L08	N17-N19	NA	NA	NA	3.34795
	K20-K31	K80-K87	NA	NA	NA	3.34658
	H25-H28	A00-A09	NA	NA	NA	3.33425
	L00-L08	A00-A09	NA	NA	NA	3.31233
	N60-N64	D70-D77	NA	NA	NA	3.30685
	J40-J47	C76-C80	NA	NA	NA	3.29315
	D50-D53	C76-C80	J95-J99	NA	NA	3.26301
	K55-K64	J90-J94	NA	NA	NA	3.25205
	C51-C58	I30-I52	NA	NA	NA	3.25205
	D10-D36	C15-C26	NA	NA	NA	3.24932
	M45-M49	J90-J94	NA	NA	NA	3.23699
	I10-I15	D70-D77	NA	NA	NA	3.23562
	E00-E07	A30-A49	NA	NA	NA	3.23562
	M05-M14	D70-D77	NA	NA	NA	3.22603
	C51-C58	K55-K64	NA	NA	NA	3.21644
	I30-I52	A00-A09	NA	NA	NA	3.20548
	M80-M85	A00-A09	NA	NA	NA	3.19726
	E65-E68	A30-A49	NA	NA	NA	3.18904
	K55-K64	D70-D77	NA	NA	NA	3.1863
	C51-C58	K90-K93	NA	NA	NA	3.18219
	F30-F39	N17-N19	NA	NA	NA	3.16438
	E65-E68	A00-A09	NA	NA	NA	3.16164
	E70-E90	A00-A09	NA	NA	NA	3.14247
	F30-F39	J95-J99	NA	NA	NA	3.14247
	C51-C58	D60-D64	A30-A49	NA	NA	3.13151
	M45-M49	A00-A09	NA	NA	NA	3.11918
	I30-I52	N17-N19	NA	NA	NA	3.08767
	I70-I79	A30-A49	NA	NA	NA	3.08356
	I30-I52	I95-I99	NA	NA	NA	3.04658
	E00-E07	D70-D77	NA	NA	NA	3.0274
	K80-K87	C76-C80	NA	NA	NA	3.02603
	E10-E14	D70-D77	NA	NA	NA	3.02329
	C51-C58	N30-N39	NA	NA	NA	3.0137
	C51-C58	J20-J22	NA	NA	NA	2.98082
	F30-F39	A00-A09	NA	NA	NA	2.96712
	C51-C58	A00-A09	NA	NA	NA	2.96712
	E70-E90	J95-J99	NA	NA	NA	2.93151
	M40-M43	N17-N19	NA	NA	NA	2.93151
	K80-K87	J90-J94	NA	NA	NA	2.92877
	I20-I25	J90-J94	NA	NA	NA	2.89589
	I60-I69	J09-J18	NA	NA	NA	2.89589
	C51-C58	K70-K77	NA	NA	NA	2.88219
	N10-N16	A00-A09	NA	NA	NA	2.87671
	D50-D53	J95-J99	NA	NA	NA	2.86438
	D60-D64	A00-A09	NA	NA	NA	2.85205
	C50-C50	L00-L08	NA	NA	NA	2.84932
	E65-E68	N17-N19	NA	NA	NA	2.82466
	C51-C58	E70-E90	NA	NA	NA	2.81507
	M80-M85	A30-A49	NA	NA	NA	2.7863
	D37-D48	J09-J18	NA	NA	NA	2.76438
	E65-E68	J90-J94	NA	NA	NA	2.71507
	F30-F39	A30-A49	NA	NA	NA	2.70959
	F10-F19	I95-I99	NA	NA	NA	2.69041
	D50-D53	A30-A49	NA	NA	NA	2.66849
	C51-C58	J09-J18	NA	NA	NA	2.62466
	K65-K67	A00-A09	NA	NA	NA	2.59863
	C51-C58	B95-B98	NA	NA	NA	2.56164
	K20-K31	C15-C26	NA	NA	NA	2.56027
	K80-K87	A30-A49	NA	NA	NA	2.52877
	C51-C58	N17-N19	NA	NA	NA	2.49589
	F10-F19	J95-J99	NA	NA	NA	2.49452
	J20-J22	J09-J18	NA	NA	NA	2.46027
	C15-C26	I30-I52	NA	NA	NA	2.44521
	F10-F19	N17-N19	NA	NA	NA	2.38356
	F10-F19	A30-A49	NA	NA	NA	2.36301
	D50-D53	N17-N19	NA	NA	NA	2.34521
	C43-C44	L80-L99	NA	NA	NA	2.3411
	C51-C58	I95-I99	NA	NA	NA	2.33014
	D37-D48	I95-I99	NA	NA	NA	2.29041
	C51-C58	N10-N16	NA	NA	NA	2.2411
	F10-F19	J90-J94	NA	NA	NA	2.23151
	K70-K77	I95-I99	NA	NA	NA	2.22192
	D37-D48	A30-A49	NA	NA	NA	2.15342
	D37-D48	J95-J99	NA	NA	NA	2.13973
	D50-D53	C76-C80	NA	NA	NA	2.04932
	C76-C80	L00-L08	NA	NA	NA	2.03562
	D37-D48	J90-J94	NA	NA	NA	2.03562
	C76-C80	K90-K93	NA	NA	NA	2.03014
	D37-D48	C15-C26	C76-C80	NA	NA	2.00548
	C51-C58	J95-J99	NA	NA	NA	1.93151
	C15-C26	N10-N16	NA	NA	NA	1.93151
	C51-C58	I26-I28	NA	NA	NA	1.82877
	D00-D09	D70-D77	NA	NA	NA	1.81096
	C51-C58	A30-A49	NA	NA	NA	1.78082
	D37-D48	C76-C80	NA	NA	NA	1.77534
	C15-C26	C76-C80	N17-N19	NA	NA	1.76712
	C76-C80	B95-B98	NA	NA	NA	1.66301
	C76-C80	I95-I99	NA	NA	NA	1.6274
	C15-C26	J20-J22	NA	NA	NA	1.6
	C15-C26	B95-B98	NA	NA	NA	1.46027
	C15-C26	J09-J18	NA	NA	NA	1.41918
	C15-C26	E70-E90	NA	NA	NA	1.39726
	D60-D64	A30-A49	NA	NA	NA	1.39589
	C76-C80	N17-N19	NA	NA	NA	1.36164
	C15-C26	N17-N19	NA	NA	NA	1.3589
	C50-C50	C76-C80	NA	NA	NA	1.35068
	N80-N98	C51-C58	NA	NA	NA	1.31507
	C51-C58	J90-J94	NA	NA	NA	1.31233
	C15-C26	C76-C80	D70-D77	NA	NA	1.25205
	C15-C26	J95-J99	NA	NA	NA	1.24247
	C76-C80	A00-A09	NA	NA	NA	1.22466
	C51-C58	D60-D64	NA	NA	NA	1.16712
	C76-C80	J20-J22	NA	NA	NA	1.15479
	C15-C26	I95-I99	NA	NA	NA	1.09178
	C76-C80	J09-J18	NA	NA	NA	1.08219
	C15-C26	K90-K93	NA	NA	NA	1.06849
	C76-C80	J95-J99	NA	NA	NA	0.984932
	C15-C26	K65-K67	NA	NA	NA	0.969863
	C15-C26	A00-A09	NA	NA	NA	0.956164
	C76-C80	J90-J94	NA	NA	NA	0.939726
	C76-C80	D60-D64	NA	NA	NA	0.936986
	C15-C26	J90-J94	NA	NA	NA	0.860274
	C15-C26	D60-D64	NA	NA	NA	0.808219
	C76-C80	I26-I28	NA	NA	NA	0.79589
	C51-C58	D70-D77	NA	NA	NA	0.786301
	C15-C26	I26-I28	NA	NA	NA	0.673973
	C15-C26	A30-A49	NA	NA	NA	0.59726
	C15-C26	D70-D77	NA	NA	NA	0.556164
	C50-C50	A30-A49	NA	NA	NA	0.531507
	C76-C80	A30-A49	NA	NA	NA	0.482192
	C76-C80	D70-D77	NA	NA	NA	0.368493
	C50-C50	D70-D77	NA	NA	NA	0.361644
	C15-C26	C76-C80	NA	NA	NA	0.249315
	D37-D48	C15-C26	NA	NA	NA	0.178082

[truncated: 9 more sheets: 11. M diagnosis trajectories, 12. F traj mort risk, 13. M traj mort risk, 14. F traj hosp risk, 15. M traj hosp risk, 16. F multi-hist mort, 17. M multi-hist mort, 18. F multi-hist hosp, 19. M multi-hist hosp]
